# Supplementary material for: Genomic palaeoparasitology traced the occurrence of Taenia asiatica in ancient Iran (Sassanid Empire, 2th cent. CE–6th cent. CE)
Source: Sci Rep. 2022 Jul 14;12:12045. doi: 10.1038/s41598-022-10690-2 (PMC9283436; doi:10.1038/s41598-022-10690-2)
Supplement: Supplementary file 6 — Supplementary Information 6. [file 41598_2022_10690_MOESM6_ESM.txt]

#Genomic palaeoparasitology traced the occurrence of Taenia asiatica in ancient Iran (Sassanian Empire, 2th cent. CE – 6th cent. CE)  by  Zeynab Askari, Frank Ruehli, Abigail Bouwman, Vahid Shariati, Saied Reza Naddaf, Domenico Otranto, Santiago Mas-Coma, Mostafa Rezaeian, Nicole Boenke, Thomas Stöllner, Abolfazl Aali, Iraj Mobedi, Gholamreza Mowlavi
#Supplementary file asiatica contig: supplementary file contain the sequence of contig or assembled reads of T. asiatica
>60517|LM148401.1 Taenia asiatica genome assembly T_asiatica_South_Korea ,scaffold TASK_contig0017384
AGCCCACGTGAAGTGAGATTTGTTGGTTAGAGAGAAGAAATTTAGCTTCACATTCATCGA
TTTAGCCCACGTGAAGTGAGATTTGTTGGTTAGAGAGAAGAAATTTAGCTTCACATTCAT
CGATTTAGCCCACGTGAAGTGAGATTTGTTGGTTAGAGAGAAGAAATTTAGCTTCACATT
CATCGATTTAGCCCACGTGAAGTGAGATTTGTTGGTTAGAGAGAAGAAATTTAGCTTCAC
AcTCATCGATTTAGCtCttCgcACGTGAAGTGAGATTTGTTGGTTAGAGAGAAGAAATTT
AGCTTCACATTCATCGATTTAGCCCACGTGAAgTGAGATTTGTTGGTTAGAGAGAAGAAA
TTTAGCTTCACATTCATCGATTTAGCCCACGTGAAGTGAGATTTGTTGGTTAGAGAGAAG
AAATTGAGCTTCACATTCATCGATTTAGCCCACGTGaAGTGAGATTTGTTGGTTAGAGAG
AAGAAATTGAGCTTCACATTCATCGATTTAGCCCACG
