# Supplementary material for: Genomic palaeoparasitology traced the occurrence of Taenia asiatica in ancient Iran (Sassanid Empire, 2th cent. CE–6th cent. CE)
Source: Sci Rep. 2022 Jul 14;12:12045. doi: 10.1038/s41598-022-10690-2 (PMC9283436; doi:10.1038/s41598-022-10690-2)
Supplement: Supplementary file 7 — Supplementary Information 7. [file 41598_2022_10690_MOESM7_ESM.txt]

#Genomic palaeoparasitology traced the occurrence of Taenia asiatica in ancient Iran (Sassanian Empire, 2th cent. CE – 6th cent. CE)  by  Zeynab Askari, Frank Ruehli, Abigail Bouwman, Vahid Shariati, Saied Reza Naddaf, Domenico Otranto, Santiago Mas-Coma, Mostafa Rezaeian, Nicole Boenke, Thomas Stöllner, Abolfazl Aali, Iraj Mobedi, Gholamreza Mowlavi
#Supplementary file asiatica reads: supplementary file contain the reads associated to T. asiatica
>1
ACGTGAAGTGAGATTTGTTGGTTAGAGAGAAGAAATCTAGCTTCACATTCATCG
>2
GAAGAAATCTAGCTTCACATTCATCGATTTAGCCCACGTGAAGTGAGATTTGTTGGTTAGAGAGAAGAAA
>3
GGTTAGAGAGAAGAAATTTAGCTTCACATTCATCGATTTAGCCCACGTGAAGAGA
>4
TCGATTTAGCCCACGTGAAGTGAGATTTGTTGGTTAGAGAGAAGAAATTTAGCTTCACATTCATCGATTT
>5
CGATCTGATTTAGCCCACGTGAAGTGAGATTTGTTGGTTAGAGAGAAGAAATTTAGCTTCACATTCATCG
>6
GCCCACGTGAAGTGAGATTTGTTGGTTAGAGAGAAGAAATTTAGCTTCACATTCATCGATTTAGAGATCG
>7
TCATCGATTTAGCCCACGTGAAGTGAGATTTGTTGGTTAGAGAGAAGAAATTTAGCTAGATCGGAAGAGC
>8
CTTCACATTCATCGATTTAGCCCACGTGAAGTGAGACTTGTTGGTTGAAGAGAAGAAATTT
>9
CTTCACATTCATCGATGCAGCCCACGTGAAGTGAGATTTGTTGGTTAGAGAGAAGAAATTGAGCTTCACA
>10
TTCCGATCTTGCAGCCCACGTGAAGTGAGATTTGTTGGTTAGAGAGAAGAAATTGAGCTTCACATTCA
>11
TTTAGCTTCACATTCATCGATTTAGCCCACGTGAAGTAAGATTTGTTGGTTAGAGAGAAGAAATTGAGCT
>12
TCATCGATTTAGCCCACGTGAAGTGAGATTTGTTGGTTAGAGAGAAGAAATTGAGCTTCACATTCATCGA
>13
CCACGTGAAGTGAGATTTGTTGGTTAGAGAGAAGAAATTTAGCTTCACACTCATCGATTTAGCCCACGTG
>14
ATTCATCGATTTAGTCCACGTGAAGTGAGATTTGTTGGTTAGAGAGAAGAAATTTAGCTTCACATTCATC
>15
GATTTAGCCCACGTGAAGTGAGATTTGTTGGTTAGAGAGAAGAAATTGAGCTTCACATTCATCGATTTAG
>16
GATTTAGCCTATGTGAAGTGAGATTTGTTGGTTAGAGAGAAGAAATTTAGCTTCACATTCATCG
>17
GATTTAGCCCACGTGAAGTGAGATTTGTTGGTTAGAGAGAAGAAATTTAGCTTCACATT
>18
ATTTAGCTTCACATTCATCGATTTAGCCCACGTGAAGTGAGATTTGTTGGTTAGAGAGAAGAAATTTAAA
>19
ATCTATTCAGCTTCACATTCATCGATTTAGCCCACGTGAAGTGAGATTTGTTGGTTAGAGAGAAGAAATT
>20
CCACGTGAAGTGAGATTTGTTGGTTAGATAGAAGAAATTTAGCTTCACATTCATCGATTTAGCCTATGTG
>21
TCCGATCTAAATTTAGCTTCACATTCATCGATTTAGCCCACGTGAAGTGAGATTTGTTGGTTAGAGAGAA
>22
TTGTTGGTTAGAGAGAAGAAATTTAGCTTCACATTCATCGATTTAGCCCACGTGAA
>23
ATTTAGCCCACGTGAAGTGAGATTTGTTGGTTAGAGAGAAGAAATT
>24
AGCTTCACATTCATCGATTTAGCCCACGTGAAGTGAGATTTGTTGGTTAGAGAGAAGAAATTAGATCGGA
>25
ATCGATTTAGCCCACGTGAAGTGAGATTTGTTGGTTAGAGAGAAGAAATCTAGCTTCACATTCATCGATT
>26
TGGTTAGAGAGAAGAAATTGAGCTTCACATTCATCGATTTAGCCCACGTGAAGTGA
>27
CCCACGTGAAGTGAGATTTGTTGGTTAGAGAGAAGAAATTTAGCTTCACATTCATCGATTTAGCCCACGT
>28
AAGAAATTTAGCTTCACATTCATCGATTTAGCCCACGTGAAGTGAGATTTGTTGGTTAGAGAGAAGAAAT
>29
CCACGTGAACTGAGATTTGCTGGTTAGAGAGAAGAAATTGAGCTTCACATTCATCGATTTGATCGGAA
>30
TTCATCGATTTAGTCCACGTGAAGTGAGCTTTGTTGGTTAGAGAGAAGAAATTTAG
>31
AGAGAGAAGAAATTTAGCTTCACATTCATCAATTTAGCCCACGTGAAGTGAGATTTGTTGGTTAGAGAGA
>32
TTAGAGAGAAGAAATTGAGCTTCACATTCATCGATTTAGCCCACGTGATGTGAGATTTGTTGGTTAGAGA
>33
GATTTGTTGGTTAGAGAGAAGAAATTTAGCTTCACATTCATCAATTTAGCCCACGTGAA
>34
TGGTTAGAGAGAAGAAATTTAGCTTCACATTCATCGATGCAGCCCACGTGAAGTGAGA
>35
CGATTTAGCCCACGTGAAGTGAGATTTGTTGGTTAGAGAGAAGAAATTTAGCTTCACATTCATCGATTTA
>36
TTAGCTTCACATTCATCGATGCAGCCCACGTGAAGTGAGATTTGTTGGTTAGAGAGAAGAAATTTAGCTT
>37
GAGATTTGTTGGTTAGAGAGAAGAAATTTAGCTTCACATTCATCGATTTAGCC
>38
AGATTTGTTGGTTAGGGAGAAGAAATTGAGCTTCACATTCATCGATTTAGCCCACGTGAAGTGAGATTT
>39
CATTCATCGATTTAGCCCACGTGAAGTAAGATTTGTTGGTTAGAGAGAAGAAATTGAGCTTCACATTCAT
>40
CTAAGAAATTTAGCTTCACATTCATCGATTTAGCCCACGTGAAGTGAGATTTGTTGGTTAGAGAGAAGAA
>41
AAGTGAGATTTGTTGGTTAGAGAGAAGAAATTGAGCTTCACATTCATCGATGCAGCCCACGTGAAGTGAA
>42
TTCATCGATTTAGCCCACGTGAAATGAGATTTGTTGGTTAGAGAGAAGAAATTTAGCTTCACATTCATCG
>43
GATATTCATCGATTTAGCCCACGTGAAGTGAGATTTGTTGGTTAGAGAGAAGAAATTGAGCTTCACATTC
>44
ATTTAGCCCACGTGAAGTGAGATTTGTTGGTTAGAGAGAAGAAATTGAGCTTCACATTCATCGATAGATC
>45
AGTGAGATTTGTTGGTTAGAGAGAAGAAATTTAGCT
>46
CTTCACATTCATCGATTTAGCCCACGTGAAGTGAGATTTGTTGGTTAGAGAGAAGAAATTGAGCTTAG
>47
TGAAGAAATTTAGCTTCACATTCATCGATTTAGCCCACGTGAAGTGAGATTTGTTGGTTAGAGAGAAGAA
>48
AGAAGAAATTGAGCTTCACACTCATCGATTTAGCCCACGTGAAGTGAGATTTGTTGGTTAGAGAGAAGAA
>49
TTTAGCTTCACATTCATCGATTTAGCCCACGTGAAGTGAGATTTGTTAGTTAAAGAG
>50
GAGAGAAGAAATTTAGCTTCACATTCATCGATTTAGCCCACGTGAAGTGAGATTTGTTGGTTAGAGAGAA
>51
CGCTCTTCCGATCTTTGGTTAGAGAGAAGAAATTTAGCTTCACATTCATCGATTTAGCCCACGTGAAG
>52
CTCTTCCGATCTTTTCACATTCATCGATTTAGCCCACGTGAAGTGAGATTTGTTGGTTAGAGAGAAGAAA
>53
CATTCATCGATTTAGCCCACGTGAAGTAAGATTTGTTGGTTAGAGAGAAGAAATTGAGCTTCACATTCAT
>54
CCCACGTGAAGTGAGATTTGTTGGTTAGAGAGAAGAAATTTAGCTTCACATTCATCGATTTAGCCCACGT
>55
CCACGTGAAGTGAGATTTGTTGGTTAGAGAGAAGAAATTTAGCTTCACATTCATCGATTTAGCCCAC
>56
TTTAGCTTCACATTCATCGATTTAGCCCACGTGAAGTGAGATTTGTTGGTTAGAGAGAAGAAATTTAGCG
>57
GTTAGAGAGAAGAAATTGAGCTTCACATTCATCGATTTAGCCCACGTGAAGTGAGATTTGTTGGTTAGAG
>58
CACACTCATCGATTTAGCCCACGTGAAGTGAGATTTGTTGGTTAGAGAGAAGAAATTTAGCTTCACATTC
>59
CACGTGAAGTGAGATTTGTTGATTAGAGAGAAGAAATTTAGCTTCACATTCATC
>60
GAGAAGAAATTTAGCTTCACATTCATCGATTTAGCCCACGTGAAGTGAGATTTGTTGGTTAGATAGAAAG
>61
ATTCATCGATTTAGCCCACGTGAAGTGAGATTTGTTGGTTAGAGAGAAGAAATTTAGCAGATCGGAAGAG
>62
CTGTTAGAGAGAAGAAATTTAGCTTCACATTCATCGATTTAGCCCACGTGAAGTGAGATTTGTTGGTTAG
>63
TTGATCGATTTAGCCCACGTGAAGTGAGATTTGTTGGTTAGAGAGAAGAAATT
>64
CATTTAGCCCACGTGAAGTGAGATTTGTTGGTTAGAGAGAAGAAATTTAGCTTCACATTCATCCATTTAG
>65
CGATTTAGCCCACGTGAAGTGAGATTTGTTGGTTAGAGAGAAGAAATTTAGCTTCA
>66
GCTTCACATTCATCGATTTAGCCCACGTGAAGTGAGATTTGTTGGTTAGAGAGAAGAAATTTAGCTTCAC
>67
AGAGAGAAGAAATTGAGCTTCACATTCATCGATTTAGCCCACGTGAAGTGAGATTTGTTGGTTAGAGAGA
>68
ACGTGAAGTGAGATTTGTTGGTTAGAGAGAAGAAAT
>69
AGAGAGAAGAAATTTAGCTTCACATTCATCGATTTAGCCCACGTGAAGTGAGATAGATCGGAAGAGCACA
>70
GAGATTTGTTGGTTAGAGAGAAGAAATTTAGCTTCACATTCATCGATTTAGCCCACGTGAAGTGAGA
>71
AGAGAGAAGAAATTGAGCTTCACATTCATCGATTTAGCCCACGTGAAGTGAGATTTGTTGGTTAGAGAGA
>72
TTTGTTGGTTAGAGAGAAGAAATTTAGCTTCACATTCATCGATTTAGCCCAC
>73
GTGAGATTTGTTGGTTAGGGAGAAGAAATTGAGCTTCACATTCATCGATTTAGCCCACGTG
>74
TTTAGCTTCACATTCATCGATTTAGCCCACGTGAAGTAAGATTTGTTGGTTAGAGAGAAGAAATTGAGCT
>75
TCTTCATATTCATCGATTTAGCCCACGTGAAGTGAGATTTGTTGGTTAGAGAGAAGAAAT
>76
TTCACATTCATCGATTTAGCCCACGTGAAGTGAGATTTGTTGGTTAGAGAGAAAAAATTTAGCTTCACAT
>77
CGATTTAGTCCACGTGAAGTGAGATTTGTTGGTTAGAGAGAAGAAATTTAGCTTCACATTCATCGATTTA
>78
TGAGAGAAGAAATTTAGCTTCACATTCATCGATTTAGCCCACGTGAAGTGAGATTTGTTGGTTAGAGAGA
>79
CGATTTAGCCCACGTGAAATGAGATTTGTTGGTTAGAGAGAAGAAATTTAGCTTCACATTCATCGATTTA
>80
AGAAATTTAGCTTCACATTCATCGATTTAGCCCACGTGAAGTGAGATTTGTTGGTTAGAGAGAAGAAATA
>81
ACATTCATCGATTTAGCCCACGTGAAGTGAGATTTGTTGGTTAGAGAGAAGAAATTTAGCTTCACATTCA
>82
GAGAAGAAATTTAGCTTCACATTCATCGATTTAGCCCACGAGA
>83
AAGTGAGATTTGTTGGTTAGAGAGAAGAAATTTAGCTTCACATTCATCCATTTAGCCCATGTGAAGTGAG
>84
GTGAGATTTGTTGGTTAGAGAGAAGAAATTTAGCTTCACATTCATCGATTTAGCAGATCGGAAGAGCGTC
>85
TAGGTTCTCATTCATCGATTTAGCCCACGTGAAGTGAGATTTGTTGCTTAGAGAG
>86
TGTGCTCTTCCGATCTCGTGAAGTGAGATTTGTTGGTTAGAGAGAAGAAATTTAGCTTCACATTCATCGA
>87
GATTTAGCCCACGTGAAGTGAGATTTGTTGGTTAGAGAGAAGAAATTTAGCTTCACATTCATCGATTTAG
>88
TTGTTGGTTAGAGAGAAGAAATTGAGCTTCACATTCATCGATGCAGCCCACGTGAAGTGAAATTTGTTGG
>89
ATCGATTTAGCCCACGTGAAGTGAGATTTGTTGGTTAGAGAGAAGAAATTTAGCTTCACATTCATCGATT
>90
TCGATTTAGCCCACGTGAAGTGAGATTTGTTGGTTAGAGAGAAGAAATTTAGCTTCACATTCATCGATTT
