# Supplementary material for: Genomic palaeoparasitology traced the occurrence of Taenia asiatica in ancient Iran (Sassanid Empire, 2th cent. CE–6th cent. CE)
Source: Sci Rep. 2022 Jul 14;12:12045. doi: 10.1038/s41598-022-10690-2 (PMC9283436; doi:10.1038/s41598-022-10690-2)
Supplement: Supplementary file 9 — Supplementary Information 9. [file 41598_2022_10690_MOESM9_ESM.txt]

#Genomic palaeoparasitology traced the occurrence of Taenia asiatica in ancient Iran (Sassanian Empire, 2th cent. CE – 6th cent. CE) by Zeynab Askari, Frank Ruehli, Abigail Bouwman, Vahid Shariati, Saied Reza Naddaf, Domenico Otranto, Santiago Mas-Coma, Mostafa Rezaeian, Nicole Boenke, Thomas Stöllner, Abolfazl Aali, Iraj Mobedi, Gholamreza Mowlavi
#Supplementary file damage: the statistics of damaged C. goldi mapped reads, first column the name of genomic region, the second column the length of region, third column number of mapped reads
CGOC_contig0002042	2526	1044	0
CGOC_contig0078975	603	555	0
CGOC_contig0016305	1320	187	0
CGOC_contig0003179	2236	183	0
CGOC_contig0008061	1697	137	0
CGOC_contig0026173	1086	126	0
CGOC_contig0017296	1292	123	0
CGOC_contig0074209	628	110	0
CGOC_scaffold0007138	2308	107	0
CGOC_scaffold0015358	1626	101	0
CGOC_contig0051307	780	78	0
CGOC_contig0037033	923	78	0
CGOC_contig0034063	961	71	0
CGOC_contig0025037	1108	46	0
CGOC_contig0061845	701	44	0
CGOC_scaffold0048512	627	42	0
CGOC_scaffold0023523	1265	41	0
CGOC_contig0072287	638	41	0
CGOC_scaffold0013950	1709	40	0
CGOC_scaffold0009431	2056	39	0
CGOC_scaffold0018437	1474	37	0
CGOC_contig0056525	738	37	0
CGOC_scaffold0023906	1252	36	0
CGOC_contig0039076	899	36	0
CGOC_contig0001265	2836	36	0
CGOC_contig0022589	1160	35	0
CGOC_scaffold0019913	1406	34	0
CGOC_scaffold0004706	2692	33	0
CGOC_contig0042374	863	33	0
CGOC_scaffold0015937	1596	32	0
CGOC_contig0022789	1155	31	0
CGOC_scaffold0008568	2143	29	0
CGOC_scaffold0012166	1833	28	0
CGOC_scaffold0019642	1418	26	0
CGOC_scaffold0004833	2667	26	0
CGOC_scaffold0001485	3772	25	0
CGOC_scaffold0031140	1029	24	0
CGOC_scaffold0006658	2372	24	0
CGOC_scaffold0001129	4038	23	0
CGOC_contig0000462	3557	22	0
CGOC_contig0099262	517	21	0
CGOC_scaffold0005449	2556	20	0
CGOC_scaffold0000706	4547	20	0
CGOC_scaffold0012195	1831	19	0
CGOC_scaffold0000135	6609	19	0
CGOC_contig0013589	1411	19	0
CGOC_scaffold0012320	1822	18	0
CGOC_scaffold0006083	2455	18	0
CGOC_scaffold0004394	2758	18	0
CGOC_contig0000651	3315	18	0
CGOC_scaffold0001182	3994	17	0
CGOC_contig0061860	701	17	0
CGOC_scaffold0045189	709	16	0
CGOC_contig0069216	655	16	0
CGOC_contig0008659	1658	16	0
CGOC_scaffold0045793	696	15	0
CGOC_scaffold0007976	2208	15	0
CGOC_scaffold0003232	3029	15	0
CGOC_scaffold0003127	3055	15	0
CGOC_contig0097042	525	15	0
CGOC_contig0001809	2604	15	0
CGOC_scaffold0031519	1019	14	0
CGOC_scaffold0018501	1471	14	0
CGOC_scaffold0003820	2882	14	0
CGOC_contig0081402	592	14	0
CGOC_contig0006953	1783	14	0
CGOC_contig0000332	3796	14	0
CGOC_scaffold0035591	914	13	0
CGOC_scaffold0017899	1500	13	0
CGOC_scaffold0005930	2478	13	0
CGOC_scaffold0003735	2900	13	0
CGOC_contig0055207	748	13	0
CGOC_contig0011381	1506	13	0
CGOC_contig0008621	1660	13	0
CGOC_scaffold0039886	817	12	0
CGOC_scaffold0011450	1889	12	0
CGOC_scaffold0006500	2393	12	0
CGOC_scaffold0000727	4518	12	0
CGOC_contig0033769	965	12	0
CGOC_contig0019679	1227	12	0
CGOC_contig0008121	1693	12	0
CGOC_contig0005239	1941	12	0
CGOC_scaffold0046005	692	11	0
CGOC_scaffold0002731	3189	11	0
CGOC_scaffold0000550	4855	11	0
CGOC_scaffold0000084	7220	11	0
CGOC_contig0097534	523	11	0
CGOC_contig0087453	564	11	0
CGOC_contig0086705	567	11	0
CGOC_contig0071118	645	11	0
CGOC_contig0022875	1154	11	0
CGOC_contig0002683	2348	11	0
CGOC_scaffold0047295	662	10	0
CGOC_scaffold0042727	758	10	0
CGOC_scaffold0036649	888	10	0
CGOC_scaffold0025221	1207	10	0
CGOC_scaffold0023033	1282	10	0
CGOC_scaffold0010604	1954	10	0
CGOC_scaffold0009780	2028	10	0
CGOC_scaffold0007866	2221	10	0
CGOC_scaffold0006960	2332	10	0
CGOC_scaffold0004301	2778	10	0
CGOC_scaffold0000462	5039	10	0
CGOC_contig0063090	693	10	0
CGOC_contig0024435	1120	10	0
CGOC_contig0013304	1423	10	0
CGOC_contig0007615	1730	10	0
CGOC_scaffold0048638	623	9	0
CGOC_scaffold0042556	761	9	0
CGOC_scaffold0027371	1141	9	0
CGOC_scaffold0019869	1408	9	0
CGOC_scaffold0018198	1485	9	0
CGOC_scaffold0012483	1811	9	0
CGOC_scaffold0005738	2508	9	0
CGOC_scaffold0001636	3678	9	0
CGOC_scaffold0000544	4867	9	0
CGOC_contig0102553	505	9	0
CGOC_contig0087550	564	9	0
CGOC_contig0076834	614	9	0
CGOC_contig0059637	716	9	0
CGOC_contig0058953	721	9	0
CGOC_contig0048036	808	9	0
CGOC_contig0034129	960	9	0
CGOC_contig0017357	1290	9	0
CGOC_contig0013425	1418	9	0
CGOC_contig0003585	2165	9	0
CGOC_contig0002448	2409	9	0
CGOC_contig0001413	2763	9	0
CGOC_contig0000337	3788	9	0
CGOC_scaffold0038465	847	8	0
CGOC_scaffold0026217	1177	8	0
CGOC_scaffold0022796	1291	8	0
CGOC_scaffold0018990	1448	8	0
CGOC_scaffold0006937	2335	8	0
CGOC_scaffold0004625	2710	8	0
CGOC_scaffold0004613	2711	8	0
CGOC_scaffold0003677	2911	8	0
CGOC_scaffold0002440	3292	8	0
CGOC_scaffold0002329	3337	8	0
CGOC_scaffold0001851	3551	8	0
CGOC_scaffold0000639	4685	8	0
CGOC_scaffold0000514	4945	8	0
CGOC_scaffold0000272	5675	8	0
CGOC_scaffold0000046	8188	8	0
CGOC_scaffold0000041	8422	8	0
CGOC_contig0094860	533	8	0
CGOC_contig0094295	535	8	0
CGOC_contig0090726	550	8	0
CGOC_contig0068706	658	8	0
CGOC_contig0066002	675	8	0
CGOC_contig0052310	771	8	0
CGOC_contig0048790	801	8	0
CGOC_contig0048269	806	8	0
CGOC_contig0044861	838	8	0
CGOC_contig0035886	937	8	0
CGOC_contig0025678	1095	8	0
CGOC_contig0023645	1137	8	0
CGOC_contig0023576	1138	8	0
CGOC_contig0015051	1361	8	0
CGOC_contig0001040	2967	8	0
CGOC_contig0000895	3080	8	0
CGOC_contig0000743	3208	8	0
CGOC_contig0000020	6518	8	0
CGOC_scaffold0048746	619	7	0
CGOC_scaffold0017155	1536	7	0
CGOC_scaffold0015825	1601	7	0
CGOC_scaffold0008288	2172	7	0
CGOC_scaffold0008212	2182	7	0
CGOC_scaffold0007217	2298	7	0
CGOC_scaffold0006968	2331	7	0
CGOC_scaffold0006938	2335	7	0
CGOC_scaffold0005439	2558	7	0
CGOC_scaffold0005340	2578	7	0
CGOC_scaffold0003182	3040	7	0
CGOC_scaffold0003025	3093	7	0
CGOC_scaffold0002533	3259	7	0
CGOC_scaffold0002066	3449	7	0
CGOC_scaffold0001552	3730	7	0
CGOC_scaffold0000921	4259	7	0
CGOC_scaffold0000671	4614	7	0
CGOC_scaffold0000476	5004	7	0
CGOC_scaffold0000470	5014	7	0
CGOC_scaffold0000321	5474	7	0
CGOC_scaffold0000244	5834	7	0
CGOC_scaffold0000154	6383	7	0
CGOC_scaffold0000022	9660	7	0
CGOC_scaffold0000004	13671	7	0
CGOC_contig0099558	516	7	0
CGOC_contig0095487	531	7	0
CGOC_contig0086691	567	7	0
CGOC_contig0074800	624	7	0
CGOC_contig0074559	626	7	0
CGOC_contig0074551	626	7	0
CGOC_contig0070120	650	7	0
CGOC_contig0068611	659	7	0
CGOC_contig0066748	670	7	0
CGOC_contig0055702	744	7	0
CGOC_contig0036943	924	7	0
CGOC_contig0023531	1139	7	0
CGOC_contig0021832	1176	7	0
CGOC_contig0019103	1242	7	0
CGOC_contig0014564	1377	7	0
CGOC_contig0003420	2193	7	0
CGOC_contig0001530	2717	7	0
CGOC_contig0001238	2854	7	0
CGOC_contig0000433	3604	7	0
CGOC_contig0000119	4608	7	0
CGOC_contig0000094	4879	7	0
CGOC_scaffold0045430	703	6	0
CGOC_scaffold0044438	723	6	0
CGOC_scaffold0043898	734	6	0
CGOC_scaffold0043029	752	6	0
CGOC_scaffold0037547	867	6	0
CGOC_scaffold0036977	881	6	0
CGOC_scaffold0036570	890	6	0
CGOC_scaffold0034227	948	6	0
CGOC_scaffold0034221	948	6	0
CGOC_scaffold0033605	963	6	0
CGOC_scaffold0032617	988	6	0
CGOC_scaffold0031917	1007	6	0
CGOC_scaffold0031586	1017	6	0
CGOC_scaffold0029289	1081	6	0
CGOC_scaffold0027563	1134	6	0
CGOC_scaffold0027009	1152	6	0
CGOC_scaffold0025050	1213	6	0
CGOC_scaffold0025000	1215	6	0
CGOC_scaffold0023328	1272	6	0
CGOC_scaffold0023020	1283	6	0
CGOC_scaffold0020266	1391	6	0
CGOC_scaffold0019451	1426	6	0
CGOC_scaffold0018887	1453	6	0
CGOC_scaffold0018810	1456	6	0
CGOC_scaffold0017612	1513	6	0
CGOC_scaffold0016819	1552	6	0
CGOC_scaffold0015772	1604	6	0
CGOC_scaffold0015578	1614	6	0
CGOC_scaffold0015444	1621	6	0
CGOC_scaffold0014876	1651	6	0
CGOC_scaffold0014839	1653	6	0
CGOC_scaffold0014786	1657	6	0
CGOC_scaffold0014677	1664	6	0
CGOC_scaffold0014562	1670	6	0
CGOC_scaffold0014274	1687	6	0
CGOC_scaffold0013525	1736	6	0
CGOC_scaffold0012997	1772	6	0
CGOC_scaffold0012563	1805	6	0
CGOC_scaffold0012258	1827	6	0
CGOC_scaffold0011623	1876	6	0
CGOC_scaffold0010600	1954	6	0
CGOC_scaffold0009012	2098	6	0
CGOC_scaffold0008666	2135	6	0
CGOC_scaffold0008445	2156	6	0
CGOC_scaffold0007503	2262	6	0
CGOC_scaffold0007099	2313	6	0
CGOC_scaffold0006052	2459	6	0
CGOC_scaffold0006008	2466	6	0
CGOC_scaffold0005912	2480	6	0
CGOC_scaffold0005835	2492	6	0
CGOC_scaffold0005294	2586	6	0
CGOC_scaffold0005115	2614	6	0
CGOC_scaffold0005050	2626	6	0
CGOC_scaffold0004560	2721	6	0
CGOC_scaffold0004519	2732	6	0
CGOC_scaffold0004383	2761	6	0
CGOC_scaffold0004352	2768	6	0
CGOC_scaffold0003949	2851	6	0
CGOC_scaffold0003890	2866	6	0
CGOC_scaffold0003826	2881	6	0
CGOC_scaffold0003721	2904	6	0
CGOC_scaffold0003714	2905	6	0
CGOC_scaffold0003437	2972	6	0
CGOC_scaffold0003397	2985	6	0
CGOC_scaffold0003318	3003	6	0
CGOC_scaffold0003094	3067	6	0
CGOC_scaffold0003040	3088	6	0
CGOC_scaffold0002380	3317	6	0
CGOC_scaffold0002279	3356	6	0
CGOC_scaffold0002200	3390	6	0
CGOC_scaffold0002140	3420	6	0
CGOC_scaffold0002069	3448	6	0
CGOC_scaffold0002006	3478	6	0
CGOC_scaffold0001826	3567	6	0
CGOC_scaffold0001810	3574	6	0
CGOC_scaffold0001512	3753	6	0
CGOC_scaffold0001314	3893	6	0
CGOC_scaffold0001143	4024	6	0
CGOC_scaffold0000944	4234	6	0
CGOC_scaffold0000911	4278	6	0
CGOC_scaffold0000733	4508	6	0
CGOC_scaffold0000698	4563	6	0
CGOC_scaffold0000513	4947	6	0
CGOC_scaffold0000497	4977	6	0
CGOC_scaffold0000463	5038	6	0
CGOC_scaffold0000401	5205	6	0
CGOC_scaffold0000363	5321	6	0
CGOC_scaffold0000291	5579	6	0
CGOC_scaffold0000286	5610	6	0
CGOC_scaffold0000210	6033	6	0
CGOC_scaffold0000205	6079	6	0
CGOC_scaffold0000125	6728	6	0
CGOC_scaffold0000026	9348	6	0
CGOC_scaffold0000016	10013	6	0
CGOC_contig0099986	515	6	0
CGOC_contig0096482	528	6	0
CGOC_contig0095891	530	6	0
CGOC_contig0093988	537	6	0
CGOC_contig0093438	539	6	0
CGOC_contig0090041	553	6	0
CGOC_contig0089789	554	6	0
CGOC_contig0086083	570	6	0
CGOC_contig0085779	571	6	0
CGOC_contig0084200	578	6	0
CGOC_contig0083346	583	6	0
CGOC_contig0081336	592	6	0
CGOC_contig0066056	674	6	0
CGOC_contig0064901	682	6	0
CGOC_contig0059342	718	6	0
CGOC_contig0058583	723	6	0
CGOC_contig0053770	759	6	0
CGOC_contig0050413	787	6	0
CGOC_contig0042833	858	6	0
CGOC_contig0039631	893	6	0
CGOC_contig0035458	943	6	0
CGOC_contig0032669	981	6	0
CGOC_contig0030612	1012	6	0
CGOC_contig0029683	1026	6	0
CGOC_contig0029302	1032	6	0
CGOC_contig0027938	1054	6	0
CGOC_contig0025248	1104	6	0
CGOC_contig0024992	1109	6	0
CGOC_contig0024820	1112	6	0
CGOC_contig0021774	1177	6	0
CGOC_contig0021018	1195	6	0
CGOC_contig0020676	1203	6	0
CGOC_contig0019235	1239	6	0
CGOC_contig0015567	1343	6	0
CGOC_contig0014510	1379	6	0
CGOC_contig0012547	1455	6	0
CGOC_contig0010838	1533	6	0
CGOC_contig0009466	1609	6	0
CGOC_contig0009095	1630	6	0
CGOC_contig0008544	1666	6	0
CGOC_contig0007795	1716	6	0
CGOC_contig0007392	1748	6	0
CGOC_contig0006600	1808	6	0
CGOC_contig0006379	1827	6	0
CGOC_contig0005434	1921	6	0
CGOC_contig0005288	1936	6	0
CGOC_contig0004761	1996	6	0
CGOC_contig0004685	2007	6	0
CGOC_contig0004570	2019	6	0
CGOC_contig0004545	2021	6	0
CGOC_contig0004379	2043	6	0
CGOC_contig0004097	2082	6	0
CGOC_contig0002412	2415	6	0
CGOC_contig0001844	2591	6	0
CGOC_contig0001365	2784	6	0
CGOC_contig0000804	3161	6	0
CGOC_contig0000575	3410	6	0
CGOC_contig0000524	3458	6	0
CGOC_contig0000423	3622	6	0
CGOC_contig0000339	3783	6	0
CGOC_contig0000294	3888	6	0
CGOC_contig0000230	4112	6	0
CGOC_contig0000135	4536	6	0
CGOC_contig0000081	5032	6	0
CGOC_contig0000056	5333	6	0
CGOC_contig0000053	5403	6	0
CGOC_contig0000015	6788	6	0
CGOC_scaffold0048088	641	5	0
CGOC_scaffold0045664	699	5	0
CGOC_scaffold0044973	713	5	0
CGOC_scaffold0043886	734	5	0
CGOC_scaffold0041694	779	5	0
CGOC_scaffold0037751	863	5	0
CGOC_scaffold0035497	916	5	0
CGOC_scaffold0032162	1000	5	0
CGOC_scaffold0029425	1078	5	0
CGOC_scaffold0029262	1082	5	0
CGOC_scaffold0027452	1139	5	0
CGOC_scaffold0027114	1149	5	0
CGOC_scaffold0027005	1152	5	0
CGOC_scaffold0026969	1153	5	0
CGOC_scaffold0026267	1175	5	0
CGOC_scaffold0026197	1177	5	0
CGOC_scaffold0022861	1288	5	0
CGOC_scaffold0022343	1309	5	0
CGOC_scaffold0022137	1317	5	0
CGOC_scaffold0020722	1372	5	0
CGOC_scaffold0019028	1446	5	0
CGOC_scaffold0018648	1465	5	0
CGOC_scaffold0014012	1704	5	0
CGOC_scaffold0013977	1706	5	0
CGOC_scaffold0012705	1794	5	0
CGOC_scaffold0012582	1804	5	0
CGOC_scaffold0012408	1816	5	0
CGOC_scaffold0010722	1945	5	0
CGOC_scaffold0008943	2106	5	0
CGOC_scaffold0008441	2157	5	0
CGOC_scaffold0008198	2183	5	0
CGOC_scaffold0008059	2198	5	0
CGOC_scaffold0007405	2274	5	0
CGOC_scaffold0007367	2278	5	0
CGOC_scaffold0006721	2363	5	0
CGOC_scaffold0006187	2440	5	0
CGOC_scaffold0006112	2451	5	0
CGOC_scaffold0006047	2460	5	0
CGOC_scaffold0005909	2480	5	0
CGOC_scaffold0005660	2522	5	0
CGOC_scaffold0005605	2530	5	0
CGOC_scaffold0005434	2558	5	0
CGOC_scaffold0005129	2611	5	0
CGOC_scaffold0005090	2619	5	0
CGOC_scaffold0004937	2647	5	0
CGOC_scaffold0004787	2678	5	0
CGOC_scaffold0004699	2694	5	0
CGOC_scaffold0004684	2697	5	0
CGOC_scaffold0004650	2705	5	0
CGOC_scaffold0004639	2707	5	0
CGOC_scaffold0004547	2724	5	0
CGOC_scaffold0004466	2741	5	0
CGOC_scaffold0004461	2741	5	0
CGOC_scaffold0004453	2745	5	0
CGOC_scaffold0004372	2763	5	0
CGOC_scaffold0004327	2773	5	0
CGOC_scaffold0004022	2831	5	0
CGOC_scaffold0003772	2894	5	0
CGOC_scaffold0003537	2950	5	0
CGOC_scaffold0003525	2953	5	0
CGOC_scaffold0003301	3007	5	0
CGOC_scaffold0002963	3112	5	0
CGOC_scaffold0002769	3174	5	0
CGOC_scaffold0002764	3177	5	0
CGOC_scaffold0002754	3181	5	0
CGOC_scaffold0002698	3200	5	0
CGOC_scaffold0002547	3252	5	0
CGOC_scaffold0002528	3260	5	0
CGOC_scaffold0002398	3311	5	0
CGOC_scaffold0002356	3327	5	0
CGOC_scaffold0002331	3336	5	0
CGOC_scaffold0002203	3390	5	0
CGOC_scaffold0001900	3528	5	0
CGOC_scaffold0001890	3533	5	0
CGOC_scaffold0001842	3557	5	0
CGOC_scaffold0001770	3597	5	0
CGOC_scaffold0001525	3747	5	0
CGOC_scaffold0001331	3882	5	0
CGOC_scaffold0001013	4155	5	0
CGOC_scaffold0000943	4235	5	0
CGOC_scaffold0000685	4594	5	0
CGOC_scaffold0000650	4676	5	0
CGOC_scaffold0000594	4762	5	0
CGOC_scaffold0000535	4886	5	0
CGOC_scaffold0000477	5003	5	0
CGOC_scaffold0000407	5179	5	0
CGOC_scaffold0000308	5506	5	0
CGOC_scaffold0000271	5682	5	0
CGOC_scaffold0000173	6225	5	0
CGOC_scaffold0000152	6404	5	0
CGOC_scaffold0000144	6523	5	0
CGOC_scaffold0000056	7908	5	0
CGOC_scaffold0000017	9889	5	0
CGOC_scaffold0000007	11349	5	0
CGOC_contig0102565	505	5	0
CGOC_contig0100088	514	5	0
CGOC_contig0099397	517	5	0
CGOC_contig0092105	544	5	0
CGOC_contig0078080	608	5	0
CGOC_contig0067834	664	5	0
CGOC_contig0066662	671	5	0
CGOC_contig0062842	694	5	0
CGOC_contig0059834	715	5	0
CGOC_contig0054742	752	5	0
CGOC_contig0053191	764	5	0
CGOC_contig0051528	778	5	0
CGOC_contig0051145	781	5	0
CGOC_contig0051107	781	5	0
CGOC_contig0050238	788	5	0
CGOC_contig0049577	794	5	0
CGOC_contig0049235	797	5	0
CGOC_contig0048942	800	5	0
CGOC_contig0046903	819	5	0
CGOC_contig0043272	854	5	0
CGOC_contig0043111	856	5	0
CGOC_contig0042605	861	5	0
CGOC_contig0041538	872	5	0
CGOC_contig0038105	910	5	0
CGOC_contig0036592	928	5	0
CGOC_contig0035397	943	5	0
CGOC_contig0032685	981	5	0
CGOC_contig0029824	1024	5	0
CGOC_contig0027144	1068	5	0
CGOC_contig0027106	1069	5	0
CGOC_contig0026955	1071	5	0
CGOC_contig0025154	1106	5	0
CGOC_contig0025039	1108	5	0
CGOC_contig0025029	1108	5	0
CGOC_contig0024727	1114	5	0
CGOC_contig0022695	1157	5	0
CGOC_contig0018908	1247	5	0
CGOC_contig0017066	1298	5	0
CGOC_contig0016973	1301	5	0
CGOC_contig0016518	1314	5	0
CGOC_contig0015505	1345	5	0
CGOC_contig0014964	1364	5	0
CGOC_contig0014464	1381	5	0
CGOC_contig0013854	1401	5	0
CGOC_contig0013330	1421	5	0
CGOC_contig0011908	1483	5	0
CGOC_contig0011593	1495	5	0
CGOC_contig0011499	1500	5	0
CGOC_contig0011441	1504	5	0
CGOC_contig0011434	1504	5	0
CGOC_contig0011261	1512	5	0
CGOC_contig0010332	1558	5	0
CGOC_contig0010077	1572	5	0
CGOC_contig0009411	1612	5	0
CGOC_contig0009320	1617	5	0
CGOC_contig0008613	1660	5	0
CGOC_contig0008516	1668	5	0
CGOC_contig0008361	1679	5	0
CGOC_contig0007950	1705	5	0
CGOC_contig0007593	1731	5	0
CGOC_contig0007308	1754	5	0
CGOC_contig0006968	1781	5	0
CGOC_contig0006557	1812	5	0
CGOC_contig0005652	1897	5	0
CGOC_contig0005301	1935	5	0
CGOC_contig0005213	1944	5	0
CGOC_contig0005103	1955	5	0
CGOC_contig0004320	2050	5	0
CGOC_contig0003274	2219	5	0
CGOC_contig0003200	2232	5	0
CGOC_contig0002792	2320	5	0
CGOC_contig0002723	2339	5	0
CGOC_contig0002469	2404	5	0
CGOC_contig0002320	2443	5	0
CGOC_contig0002156	2492	5	0
CGOC_contig0001938	2559	5	0
CGOC_contig0001857	2588	5	0
CGOC_contig0001631	2680	5	0
CGOC_contig0001550	2706	5	0
CGOC_contig0001269	2834	5	0
CGOC_contig0001227	2859	5	0
CGOC_contig0001088	2938	5	0
CGOC_contig0000885	3090	5	0
CGOC_contig0000767	3195	5	0
CGOC_contig0000686	3268	5	0
CGOC_contig0000293	3890	5	0
CGOC_contig0000279	3916	5	0
CGOC_contig0000235	4087	5	0
CGOC_contig0000047	5495	5	0
CGOC_contig0000039	5616	5	0
CGOC_contig0000028	6150	5	0
CGOC_contig0000001	12027	5	0
CGOC_scaffold0049076	606	4	0
CGOC_scaffold0048645	622	4	0
CGOC_scaffold0047712	652	4	0
CGOC_scaffold0047569	655	4	0
CGOC_scaffold0046251	687	4	0
CGOC_scaffold0045701	698	4	0
CGOC_scaffold0045590	700	4	0
CGOC_scaffold0045516	702	4	0
CGOC_scaffold0045507	702	4	0
CGOC_scaffold0044958	713	4	0
CGOC_scaffold0044515	721	4	0
CGOC_scaffold0044133	730	4	0
CGOC_scaffold0044022	732	4	0
CGOC_scaffold0044001	732	4	0
CGOC_scaffold0043855	735	4	0
CGOC_scaffold0043443	743	4	0
CGOC_scaffold0043357	745	4	0
CGOC_scaffold0042764	757	4	0
CGOC_scaffold0042521	762	4	0
CGOC_scaffold0042336	766	4	0
CGOC_scaffold0042079	771	4	0
CGOC_scaffold0041533	783	4	0
CGOC_scaffold0041352	786	4	0
CGOC_scaffold0041053	792	4	0
CGOC_scaffold0040211	810	4	0
CGOC_scaffold0039896	817	4	0
CGOC_scaffold0039112	833	4	0
CGOC_scaffold0038805	840	4	0
CGOC_scaffold0038379	849	4	0
CGOC_scaffold0038224	852	4	0
CGOC_scaffold0037679	865	4	0
CGOC_scaffold0037673	865	4	0
CGOC_scaffold0037305	873	4	0
CGOC_scaffold0037291	873	4	0
CGOC_scaffold0036553	891	4	0
CGOC_scaffold0036389	895	4	0
CGOC_scaffold0036322	896	4	0
CGOC_scaffold0036211	899	4	0
CGOC_scaffold0036122	901	4	0
CGOC_scaffold0035742	910	4	0
CGOC_scaffold0035731	910	4	0
CGOC_scaffold0035521	916	4	0
CGOC_scaffold0035241	922	4	0
CGOC_scaffold0035107	926	4	0
CGOC_scaffold0034281	946	4	0
CGOC_scaffold0034218	948	4	0
CGOC_scaffold0033826	957	4	0
CGOC_scaffold0033667	962	4	0
CGOC_scaffold0033636	962	4	0
CGOC_scaffold0033365	969	4	0
CGOC_scaffold0033261	972	4	0
CGOC_scaffold0033191	973	4	0
CGOC_scaffold0033045	977	4	0
CGOC_scaffold0033034	977	4	0
CGOC_scaffold0032891	980	4	0
CGOC_scaffold0032797	983	4	0
CGOC_scaffold0032768	984	4	0
CGOC_scaffold0032700	986	4	0
CGOC_scaffold0032562	989	4	0
CGOC_scaffold0031168	1028	4	0
CGOC_scaffold0030961	1034	4	0
CGOC_scaffold0030895	1036	4	0
CGOC_scaffold0030605	1043	4	0
CGOC_scaffold0030598	1043	4	0
CGOC_scaffold0029429	1078	4	0
CGOC_scaffold0029163	1085	4	0
CGOC_scaffold0029082	1088	4	0
CGOC_scaffold0028895	1094	4	0
CGOC_scaffold0028768	1098	4	0
CGOC_scaffold0028681	1100	4	0
CGOC_scaffold0028611	1102	4	0
CGOC_scaffold0028585	1103	4	0
CGOC_scaffold0028548	1104	4	0
CGOC_scaffold0028487	1106	4	0
CGOC_scaffold0028399	1109	4	0
CGOC_scaffold0028259	1113	4	0
CGOC_scaffold0028030	1120	4	0
CGOC_scaffold0028009	1121	4	0
CGOC_scaffold0027952	1122	4	0
CGOC_scaffold0027733	1129	4	0
CGOC_scaffold0027712	1130	4	0
CGOC_scaffold0027694	1130	4	0
CGOC_scaffold0027370	1141	4	0
CGOC_scaffold0027355	1142	4	0
CGOC_scaffold0027244	1145	4	0
CGOC_scaffold0027150	1148	4	0
CGOC_scaffold0027125	1149	4	0
CGOC_scaffold0027104	1150	4	0
CGOC_scaffold0026906	1156	4	0
CGOC_scaffold0026725	1161	4	0
CGOC_scaffold0026705	1162	4	0
CGOC_scaffold0026658	1163	4	0
CGOC_scaffold0026429	1170	4	0
CGOC_scaffold0026302	1173	4	0
CGOC_scaffold0026255	1175	4	0
CGOC_scaffold0026222	1177	4	0
CGOC_scaffold0026200	1177	4	0
CGOC_scaffold0026095	1181	4	0
CGOC_scaffold0025991	1184	4	0
CGOC_scaffold0025964	1185	4	0
CGOC_scaffold0025865	1188	4	0
CGOC_scaffold0025846	1188	4	0
CGOC_scaffold0025729	1192	4	0
CGOC_scaffold0025669	1193	4	0
CGOC_scaffold0025320	1204	4	0
CGOC_scaffold0025075	1212	4	0
CGOC_scaffold0024766	1222	4	0
CGOC_scaffold0024568	1229	4	0
CGOC_scaffold0024344	1236	4	0
CGOC_scaffold0024275	1239	4	0
CGOC_scaffold0024257	1239	4	0
CGOC_scaffold0024184	1242	4	0
CGOC_scaffold0024172	1243	4	0
CGOC_scaffold0024064	1246	4	0
CGOC_scaffold0023970	1250	4	0
CGOC_scaffold0023927	1251	4	0
CGOC_scaffold0023701	1259	4	0
CGOC_scaffold0023158	1278	4	0
CGOC_scaffold0022844	1289	4	0
CGOC_scaffold0022830	1290	4	0
CGOC_scaffold0022274	1312	4	0
CGOC_scaffold0022130	1318	4	0
CGOC_scaffold0022048	1321	4	0
CGOC_scaffold0021860	1328	4	0
CGOC_scaffold0021839	1329	4	0
CGOC_scaffold0021817	1330	4	0
CGOC_scaffold0021759	1332	4	0
CGOC_scaffold0021604	1338	4	0
CGOC_scaffold0021560	1339	4	0
CGOC_scaffold0021551	1340	4	0
CGOC_scaffold0021392	1346	4	0
CGOC_scaffold0021266	1351	4	0
CGOC_scaffold0021176	1355	4	0
CGOC_scaffold0021123	1357	4	0
CGOC_scaffold0021028	1360	4	0
CGOC_scaffold0020947	1364	4	0
CGOC_scaffold0020944	1364	4	0
CGOC_scaffold0020942	1364	4	0
CGOC_scaffold0020737	1372	4	0
CGOC_scaffold0020703	1373	4	0
CGOC_scaffold0020673	1374	4	0
CGOC_scaffold0020559	1378	4	0
CGOC_scaffold0020485	1381	4	0
CGOC_scaffold0020214	1393	4	0
CGOC_scaffold0020094	1399	4	0
CGOC_scaffold0019872	1408	4	0
CGOC_scaffold0019842	1409	4	0
CGOC_scaffold0019614	1419	4	0
CGOC_scaffold0019559	1421	4	0
CGOC_scaffold0019473	1425	4	0
CGOC_scaffold0019389	1429	4	0
CGOC_scaffold0019078	1443	4	0
CGOC_scaffold0019041	1445	4	0
CGOC_scaffold0018742	1460	4	0
CGOC_scaffold0018669	1463	4	0
CGOC_scaffold0018610	1466	4	0
CGOC_scaffold0018525	1470	4	0
CGOC_scaffold0018400	1476	4	0
CGOC_scaffold0018054	1492	4	0
CGOC_scaffold0018044	1493	4	0
CGOC_scaffold0018016	1494	4	0
CGOC_scaffold0017919	1499	4	0
CGOC_scaffold0017897	1500	4	0
CGOC_scaffold0017862	1501	4	0
CGOC_scaffold0017782	1505	4	0
CGOC_scaffold0017674	1510	4	0
CGOC_scaffold0017652	1511	4	0
CGOC_scaffold0017623	1512	4	0
CGOC_scaffold0017096	1539	4	0
CGOC_scaffold0017088	1539	4	0
CGOC_scaffold0017044	1541	4	0
CGOC_scaffold0016943	1547	4	0
CGOC_scaffold0016906	1548	4	0
CGOC_scaffold0016803	1553	4	0
CGOC_scaffold0016749	1555	4	0
CGOC_scaffold0016703	1558	4	0
CGOC_scaffold0016618	1562	4	0
CGOC_scaffold0016593	1563	4	0
CGOC_scaffold0016406	1572	4	0
CGOC_scaffold0016378	1574	4	0
CGOC_scaffold0016268	1580	4	0
CGOC_scaffold0016225	1582	4	0
CGOC_scaffold0016202	1583	4	0
CGOC_scaffold0016193	1584	4	0
CGOC_scaffold0016093	1588	4	0
CGOC_scaffold0015991	1594	4	0
CGOC_scaffold0015925	1597	4	0
CGOC_scaffold0015676	1609	4	0
CGOC_scaffold0015622	1612	4	0
CGOC_scaffold0015605	1613	4	0
CGOC_scaffold0015433	1622	4	0
CGOC_scaffold0015403	1623	4	0
CGOC_scaffold0015174	1635	4	0
CGOC_scaffold0015154	1637	4	0
CGOC_scaffold0015096	1640	4	0
CGOC_scaffold0015070	1642	4	0
CGOC_scaffold0014916	1649	4	0
CGOC_scaffold0014912	1650	4	0
CGOC_scaffold0014878	1651	4	0
CGOC_scaffold0014795	1656	4	0
CGOC_scaffold0014681	1664	4	0
CGOC_scaffold0014630	1666	4	0
CGOC_scaffold0014596	1668	4	0
CGOC_scaffold0014389	1679	4	0
CGOC_scaffold0014366	1680	4	0
CGOC_scaffold0014020	1703	4	0
CGOC_scaffold0014011	1704	4	0
CGOC_scaffold0014002	1705	4	0
CGOC_scaffold0013626	1729	4	0
CGOC_scaffold0013592	1731	4	0
CGOC_scaffold0013530	1736	4	0
CGOC_scaffold0013344	1749	4	0
CGOC_scaffold0013226	1756	4	0
CGOC_scaffold0013137	1762	4	0
CGOC_scaffold0013040	1769	4	0
CGOC_scaffold0013005	1772	4	0
CGOC_scaffold0012961	1775	4	0
CGOC_scaffold0012835	1786	4	0
CGOC_scaffold0012771	1789	4	0
CGOC_scaffold0012718	1793	4	0
CGOC_scaffold0012646	1799	4	0
CGOC_scaffold0012623	1801	4	0
CGOC_scaffold0012546	1806	4	0
CGOC_scaffold0012509	1808	4	0
CGOC_scaffold0012407	1816	4	0
CGOC_scaffold0012346	1820	4	0
CGOC_scaffold0012333	1821	4	0
CGOC_scaffold0012267	1826	4	0
CGOC_scaffold0012240	1828	4	0
CGOC_scaffold0012232	1829	4	0
CGOC_scaffold0012208	1830	4	0
CGOC_scaffold0012207	1830	4	0
CGOC_scaffold0012146	1835	4	0
CGOC_scaffold0011916	1852	4	0
CGOC_scaffold0011887	1854	4	0
CGOC_scaffold0011885	1855	4	0
CGOC_scaffold0011664	1873	4	0
CGOC_scaffold0011640	1874	4	0
CGOC_scaffold0011610	1877	4	0
CGOC_scaffold0011536	1882	4	0
CGOC_scaffold0011454	1889	4	0
CGOC_scaffold0011177	1910	4	0
CGOC_scaffold0011131	1913	4	0
CGOC_scaffold0011119	1914	4	0
CGOC_scaffold0011071	1917	4	0
CGOC_scaffold0011054	1919	4	0
CGOC_scaffold0011035	1920	4	0
CGOC_scaffold0011033	1920	4	0
CGOC_scaffold0010996	1923	4	0
CGOC_scaffold0010978	1924	4	0
CGOC_scaffold0010955	1926	4	0
CGOC_scaffold0010857	1935	4	0
CGOC_scaffold0010824	1937	4	0
CGOC_scaffold0010767	1942	4	0
CGOC_scaffold0010745	1944	4	0
CGOC_scaffold0010743	1944	4	0
CGOC_scaffold0010735	1944	4	0
CGOC_scaffold0010553	1958	4	0
CGOC_scaffold0010511	1962	4	0
CGOC_scaffold0010470	1964	4	0
CGOC_scaffold0010394	1970	4	0
CGOC_scaffold0010347	1974	4	0
CGOC_scaffold0010156	1992	4	0
CGOC_scaffold0010150	1992	4	0
CGOC_scaffold0010057	2002	4	0
CGOC_scaffold0009980	2009	4	0
CGOC_scaffold0009952	2012	4	0
CGOC_scaffold0009740	2030	4	0
CGOC_scaffold0009737	2031	4	0
CGOC_scaffold0009730	2032	4	0
CGOC_scaffold0009636	2040	4	0
CGOC_scaffold0009619	2041	4	0
CGOC_scaffold0009618	2041	4	0
CGOC_scaffold0009552	2047	4	0
CGOC_scaffold0009531	2048	4	0
CGOC_scaffold0009447	2055	4	0
CGOC_scaffold0009395	2061	4	0
CGOC_scaffold0009272	2072	4	0
CGOC_scaffold0009130	2086	4	0
CGOC_scaffold0009117	2087	4	0
CGOC_scaffold0009098	2089	4	0
CGOC_scaffold0009062	2093	4	0
CGOC_scaffold0009059	2093	4	0
CGOC_scaffold0008966	2103	4	0
CGOC_scaffold0008934	2107	4	0
CGOC_scaffold0008737	2128	4	0
CGOC_scaffold0008660	2136	4	0
CGOC_scaffold0008650	2136	4	0
CGOC_scaffold0008630	2138	4	0
CGOC_scaffold0008624	2138	4	0
CGOC_scaffold0008601	2140	4	0
CGOC_scaffold0008585	2141	4	0
CGOC_scaffold0008577	2143	4	0
CGOC_scaffold0008558	2144	4	0
CGOC_scaffold0008493	2151	4	0
CGOC_scaffold0008432	2157	4	0
CGOC_scaffold0008425	2157	4	0
CGOC_scaffold0008384	2162	4	0
CGOC_scaffold0008329	2168	4	0
CGOC_scaffold0008320	2169	4	0
CGOC_scaffold0008225	2180	4	0
CGOC_scaffold0008179	2185	4	0
CGOC_scaffold0008125	2191	4	0
CGOC_scaffold0008044	2200	4	0
CGOC_scaffold0007980	2208	4	0
CGOC_scaffold0007952	2211	4	0
CGOC_scaffold0007923	2214	4	0
CGOC_scaffold0007804	2229	4	0
CGOC_scaffold0007797	2229	4	0
CGOC_scaffold0007645	2247	4	0
CGOC_scaffold0007567	2255	4	0
CGOC_scaffold0007564	2255	4	0
CGOC_scaffold0007380	2277	4	0
CGOC_scaffold0007294	2287	4	0
CGOC_scaffold0007287	2288	4	0
CGOC_scaffold0007214	2298	4	0
CGOC_scaffold0007119	2310	4	0
CGOC_scaffold0007111	2312	4	0
CGOC_scaffold0007022	2324	4	0
CGOC_scaffold0006945	2335	4	0
CGOC_scaffold0006891	2342	4	0
CGOC_scaffold0006885	2343	4	0
CGOC_scaffold0006866	2345	4	0
CGOC_scaffold0006747	2359	4	0
CGOC_scaffold0006714	2363	4	0
CGOC_scaffold0006705	2365	4	0
CGOC_scaffold0006652	2373	4	0
CGOC_scaffold0006604	2379	4	0
CGOC_scaffold0006440	2402	4	0
CGOC_scaffold0006397	2408	4	0
CGOC_scaffold0006390	2409	4	0
CGOC_scaffold0006389	2410	4	0
CGOC_scaffold0006350	2415	4	0
CGOC_scaffold0006310	2421	4	0
CGOC_scaffold0006206	2439	4	0
CGOC_scaffold0006149	2447	4	0
CGOC_scaffold0006109	2452	4	0
CGOC_scaffold0006094	2454	4	0
CGOC_scaffold0006074	2456	4	0
CGOC_scaffold0005988	2469	4	0
CGOC_scaffold0005948	2476	4	0
CGOC_scaffold0005925	2479	4	0
CGOC_scaffold0005821	2494	4	0
CGOC_scaffold0005729	2511	4	0
CGOC_scaffold0005533	2541	4	0
CGOC_scaffold0005437	2558	4	0
CGOC_scaffold0005422	2560	4	0
CGOC_scaffold0005338	2578	4	0
CGOC_scaffold0005328	2580	4	0
CGOC_scaffold0005259	2592	4	0
CGOC_scaffold0005241	2594	4	0
CGOC_scaffold0005224	2596	4	0
CGOC_scaffold0005214	2598	4	0
CGOC_scaffold0005140	2610	4	0
CGOC_scaffold0005133	2611	4	0
CGOC_scaffold0005112	2614	4	0
CGOC_scaffold0005063	2623	4	0
CGOC_scaffold0005060	2623	4	0
CGOC_scaffold0004953	2643	4	0
CGOC_scaffold0004939	2646	4	0
CGOC_scaffold0004904	2654	4	0
CGOC_scaffold0004885	2658	4	0
CGOC_scaffold0004765	2681	4	0
CGOC_scaffold0004738	2685	4	0
CGOC_scaffold0004703	2693	4	0
CGOC_scaffold0004608	2712	4	0
CGOC_scaffold0004600	2714	4	0
CGOC_scaffold0004499	2734	4	0
CGOC_scaffold0004496	2735	4	0
CGOC_scaffold0004470	2740	4	0
CGOC_scaffold0004448	2745	4	0
CGOC_scaffold0004344	2769	4	0
CGOC_scaffold0004343	2770	4	0
CGOC_scaffold0004283	2780	4	0
CGOC_scaffold0004222	2789	4	0
CGOC_scaffold0004123	2810	4	0
CGOC_scaffold0004108	2815	4	0
CGOC_scaffold0004087	2819	4	0
CGOC_scaffold0004042	2827	4	0
CGOC_scaffold0003958	2849	4	0
CGOC_scaffold0003880	2867	4	0
CGOC_scaffold0003879	2868	4	0
CGOC_scaffold0003874	2868	4	0
CGOC_scaffold0003828	2879	4	0
CGOC_scaffold0003822	2882	4	0
CGOC_scaffold0003794	2888	4	0
CGOC_scaffold0003766	2895	4	0
CGOC_scaffold0003754	2897	4	0
CGOC_scaffold0003732	2900	4	0
CGOC_scaffold0003682	2910	4	0
CGOC_scaffold0003679	2911	4	0
CGOC_scaffold0003606	2932	4	0
CGOC_scaffold0003539	2949	4	0
CGOC_scaffold0003533	2951	4	0
CGOC_scaffold0003514	2956	4	0
CGOC_scaffold0003449	2969	4	0
CGOC_scaffold0003430	2974	4	0
CGOC_scaffold0003412	2979	4	0
CGOC_scaffold0003410	2980	4	0
CGOC_scaffold0003390	2987	4	0
CGOC_scaffold0003382	2988	4	0
CGOC_scaffold0003315	3004	4	0
CGOC_scaffold0003256	3021	4	0
CGOC_scaffold0003208	3034	4	0
CGOC_scaffold0003170	3042	4	0
CGOC_scaffold0003090	3069	4	0
CGOC_scaffold0003041	3087	4	0
CGOC_scaffold0002989	3107	4	0
CGOC_scaffold0002906	3135	4	0
CGOC_scaffold0002905	3135	4	0
CGOC_scaffold0002894	3138	4	0
CGOC_scaffold0002892	3139	4	0
CGOC_scaffold0002867	3146	4	0
CGOC_scaffold0002850	3151	4	0
CGOC_scaffold0002794	3166	4	0
CGOC_scaffold0002790	3167	4	0
CGOC_scaffold0002784	3168	4	0
CGOC_scaffold0002772	3172	4	0
CGOC_scaffold0002768	3175	4	0
CGOC_scaffold0002696	3200	4	0
CGOC_scaffold0002691	3204	4	0
CGOC_scaffold0002666	3213	4	0
CGOC_scaffold0002604	3234	4	0
CGOC_scaffold0002597	3238	4	0
CGOC_scaffold0002589	3241	4	0
CGOC_scaffold0002559	3250	4	0
CGOC_scaffold0002554	3252	4	0
CGOC_scaffold0002551	3252	4	0
CGOC_scaffold0002538	3258	4	0
CGOC_scaffold0002523	3262	4	0
CGOC_scaffold0002391	3313	4	0
CGOC_scaffold0002390	3314	4	0
CGOC_scaffold0002353	3328	4	0
CGOC_scaffold0002322	3339	4	0
CGOC_scaffold0002272	3358	4	0
CGOC_scaffold0002215	3383	4	0
CGOC_scaffold0002214	3383	4	0
CGOC_scaffold0002211	3385	4	0
CGOC_scaffold0002182	3399	4	0
CGOC_scaffold0002179	3401	4	0
CGOC_scaffold0002122	3427	4	0
CGOC_scaffold0002082	3440	4	0
CGOC_scaffold0002060	3452	4	0
CGOC_scaffold0002029	3467	4	0
CGOC_scaffold0002023	3468	4	0
CGOC_scaffold0002015	3472	4	0
CGOC_scaffold0001996	3482	4	0
CGOC_scaffold0001991	3483	4	0
CGOC_scaffold0001980	3489	4	0
CGOC_scaffold0001948	3506	4	0
CGOC_scaffold0001931	3514	4	0
CGOC_scaffold0001916	3521	4	0
CGOC_scaffold0001859	3549	4	0
CGOC_scaffold0001819	3570	4	0
CGOC_scaffold0001813	3572	4	0
CGOC_scaffold0001740	3618	4	0
CGOC_scaffold0001720	3627	4	0
CGOC_scaffold0001702	3635	4	0
CGOC_scaffold0001696	3638	4	0
CGOC_scaffold0001689	3642	4	0
CGOC_scaffold0001664	3656	4	0
CGOC_scaffold0001644	3673	4	0
CGOC_scaffold0001637	3678	4	0
CGOC_scaffold0001625	3686	4	0
CGOC_scaffold0001615	3688	4	0
CGOC_scaffold0001582	3709	4	0
CGOC_scaffold0001536	3739	4	0
CGOC_scaffold0001495	3768	4	0
CGOC_scaffold0001479	3780	4	0
CGOC_scaffold0001465	3791	4	0
CGOC_scaffold0001424	3821	4	0
CGOC_scaffold0001395	3844	4	0
CGOC_scaffold0001372	3856	4	0
CGOC_scaffold0001368	3860	4	0
CGOC_scaffold0001344	3873	4	0
CGOC_scaffold0001338	3877	4	0
CGOC_scaffold0001333	3881	4	0
CGOC_scaffold0001265	3927	4	0
CGOC_scaffold0001253	3935	4	0
CGOC_scaffold0001240	3944	4	0
CGOC_scaffold0001153	4018	4	0
CGOC_scaffold0001145	4023	4	0
CGOC_scaffold0001133	4036	4	0
CGOC_scaffold0001123	4047	4	0
CGOC_scaffold0001121	4048	4	0
CGOC_scaffold0001104	4062	4	0
CGOC_scaffold0001094	4079	4	0
CGOC_scaffold0001091	4081	4	0
CGOC_scaffold0001080	4091	4	0
CGOC_scaffold0001072	4097	4	0
CGOC_scaffold0001038	4127	4	0
CGOC_scaffold0001035	4129	4	0
CGOC_scaffold0000929	4250	4	0
CGOC_scaffold0000913	4270	4	0
CGOC_scaffold0000899	4288	4	0
CGOC_scaffold0000868	4326	4	0
CGOC_scaffold0000835	4374	4	0
CGOC_scaffold0000830	4378	4	0
CGOC_scaffold0000828	4380	4	0
CGOC_scaffold0000824	4384	4	0
CGOC_scaffold0000768	4460	4	0
CGOC_scaffold0000761	4479	4	0
CGOC_scaffold0000753	4492	4	0
CGOC_scaffold0000720	4527	4	0
CGOC_scaffold0000715	4534	4	0
CGOC_scaffold0000709	4544	4	0
CGOC_scaffold0000700	4559	4	0
CGOC_scaffold0000690	4585	4	0
CGOC_scaffold0000686	4593	4	0
CGOC_scaffold0000625	4703	4	0
CGOC_scaffold0000623	4704	4	0
CGOC_scaffold0000621	4709	4	0
CGOC_scaffold0000595	4760	4	0
CGOC_scaffold0000583	4788	4	0
CGOC_scaffold0000581	4791	4	0
CGOC_scaffold0000567	4820	4	0
CGOC_scaffold0000561	4839	4	0
CGOC_scaffold0000546	4858	4	0
CGOC_scaffold0000434	5120	4	0
CGOC_scaffold0000384	5256	4	0
CGOC_scaffold0000371	5300	4	0
CGOC_scaffold0000362	5321	4	0
CGOC_scaffold0000361	5330	4	0
CGOC_scaffold0000357	5333	4	0
CGOC_scaffold0000355	5336	4	0
CGOC_scaffold0000345	5370	4	0
CGOC_scaffold0000265	5701	4	0
CGOC_scaffold0000257	5766	4	0
CGOC_scaffold0000245	5831	4	0
CGOC_scaffold0000195	6122	4	0
CGOC_scaffold0000185	6179	4	0
CGOC_scaffold0000184	6179	4	0
CGOC_scaffold0000180	6196	4	0
CGOC_scaffold0000162	6296	4	0
CGOC_scaffold0000128	6696	4	0
CGOC_scaffold0000111	6919	4	0
CGOC_scaffold0000082	7230	4	0
CGOC_scaffold0000073	7453	4	0
CGOC_scaffold0000061	7810	4	0
CGOC_scaffold0000051	8109	4	0
CGOC_scaffold0000047	8187	4	0
CGOC_scaffold0000023	9503	4	0
CGOC_scaffold0000008	11111	4	0
CGOC_scaffold0000005	12624	4	0
CGOC_contig0104128	500	4	0
CGOC_contig0103800	501	4	0
CGOC_contig0103757	501	4	0
CGOC_contig0103093	504	4	0
CGOC_contig0103037	504	4	0
CGOC_contig0102184	507	4	0
CGOC_contig0100773	512	4	0
CGOC_contig0100647	512	4	0
CGOC_contig0100271	514	4	0
CGOC_contig0100166	514	4	0
CGOC_contig0100112	514	4	0
CGOC_contig0099868	515	4	0
CGOC_contig0099703	516	4	0
CGOC_contig0099627	516	4	0
CGOC_contig0099315	517	4	0
CGOC_contig0099128	518	4	0
CGOC_contig0098680	519	4	0
CGOC_contig0098658	519	4	0
CGOC_contig0098611	519	4	0
CGOC_contig0098512	520	4	0
CGOC_contig0098297	521	4	0
CGOC_contig0097962	522	4	0
CGOC_contig0097488	524	4	0
CGOC_contig0097238	524	4	0
CGOC_contig0096730	526	4	0
CGOC_contig0096456	528	4	0
CGOC_contig0096201	529	4	0
CGOC_contig0096125	529	4	0
CGOC_contig0095455	531	4	0
CGOC_contig0094550	535	4	0
CGOC_contig0093861	537	4	0
CGOC_contig0092442	543	4	0
CGOC_contig0092250	543	4	0
CGOC_contig0091768	545	4	0
CGOC_contig0091258	548	4	0
CGOC_contig0090081	552	4	0
CGOC_contig0089872	553	4	0
CGOC_contig0089690	554	4	0
CGOC_contig0088321	560	4	0
CGOC_contig0087538	564	4	0
CGOC_contig0086874	567	4	0
CGOC_contig0086573	568	4	0
CGOC_contig0085532	572	4	0
CGOC_contig0085180	574	4	0
CGOC_contig0083878	580	4	0
CGOC_contig0083739	581	4	0
CGOC_contig0083673	581	4	0
CGOC_contig0083567	582	4	0
CGOC_contig0083432	582	4	0
CGOC_contig0083247	583	4	0
CGOC_contig0082831	585	4	0
CGOC_contig0082414	587	4	0
CGOC_contig0082268	588	4	0
CGOC_contig0082245	588	4	0
CGOC_contig0082069	589	4	0
CGOC_contig0081900	589	4	0
CGOC_contig0081674	590	4	0
CGOC_contig0081524	591	4	0
CGOC_contig0081492	591	4	0
CGOC_contig0081371	592	4	0
CGOC_contig0080938	594	4	0
CGOC_contig0080701	595	4	0
CGOC_contig0080629	595	4	0
CGOC_contig0080397	596	4	0
CGOC_contig0079587	600	4	0
CGOC_contig0079548	601	4	0
CGOC_contig0079324	602	4	0
CGOC_contig0078855	604	4	0
CGOC_contig0078682	605	4	0
CGOC_contig0077933	608	4	0
CGOC_contig0077590	610	4	0
CGOC_contig0076666	615	4	0
CGOC_contig0076238	617	4	0
CGOC_contig0076041	618	4	0
CGOC_contig0075776	619	4	0
CGOC_contig0075174	622	4	0
CGOC_contig0075167	622	4	0
CGOC_contig0074828	624	4	0
CGOC_contig0074624	625	4	0
CGOC_contig0073114	634	4	0
CGOC_contig0073072	634	4	0
CGOC_contig0072867	635	4	0
CGOC_contig0071963	640	4	0
CGOC_contig0071683	641	4	0
CGOC_contig0071488	642	4	0
CGOC_contig0071220	644	4	0
CGOC_contig0070566	648	4	0
CGOC_contig0070140	650	4	0
CGOC_contig0069766	653	4	0
CGOC_contig0069358	655	4	0
CGOC_contig0068950	657	4	0
CGOC_contig0068820	658	4	0
CGOC_contig0068456	660	4	0
CGOC_contig0067799	664	4	0
CGOC_contig0067402	666	4	0
CGOC_contig0067343	667	4	0
CGOC_contig0066998	669	4	0
CGOC_contig0066127	674	4	0
CGOC_contig0066079	674	4	0
CGOC_contig0065888	675	4	0
CGOC_contig0065864	676	4	0
CGOC_contig0065848	676	4	0
CGOC_contig0065692	677	4	0
CGOC_contig0065430	678	4	0
CGOC_contig0065364	679	4	0
CGOC_contig0065347	679	4	0
CGOC_contig0065285	679	4	0
CGOC_contig0065106	680	4	0
CGOC_contig0064906	682	4	0
CGOC_contig0064150	686	4	0
CGOC_contig0064142	687	4	0
CGOC_contig0063886	688	4	0
CGOC_contig0063718	689	4	0
CGOC_contig0063631	690	4	0
CGOC_contig0063379	691	4	0
CGOC_contig0063022	693	4	0
CGOC_contig0062741	695	4	0
CGOC_contig0062683	695	4	0
CGOC_contig0062614	696	4	0
CGOC_contig0062498	697	4	0
CGOC_contig0062489	697	4	0
CGOC_contig0062319	698	4	0
CGOC_contig0061471	703	4	0
CGOC_contig0061221	705	4	0
CGOC_contig0060510	710	4	0
CGOC_contig0060470	710	4	0
CGOC_contig0060292	712	4	0
CGOC_contig0060233	712	4	0
CGOC_contig0060028	713	4	0
CGOC_contig0060023	714	4	0
CGOC_contig0059992	714	4	0
CGOC_contig0059745	716	4	0
CGOC_contig0059433	718	4	0
CGOC_contig0059334	718	4	0
CGOC_contig0059241	719	4	0
CGOC_contig0059185	719	4	0
CGOC_contig0058850	722	4	0
CGOC_contig0058787	722	4	0
CGOC_contig0058237	726	4	0
CGOC_contig0057786	729	4	0
CGOC_contig0057774	729	4	0
CGOC_contig0056955	735	4	0
CGOC_contig0056815	736	4	0
CGOC_contig0056760	736	4	0
CGOC_contig0056734	737	4	0
CGOC_contig0056685	737	4	0
CGOC_contig0056425	739	4	0
CGOC_contig0055638	745	4	0
CGOC_contig0055567	745	4	0
CGOC_contig0055554	745	4	0
CGOC_contig0055125	749	4	0
CGOC_contig0055040	750	4	0
CGOC_contig0054623	753	4	0
CGOC_contig0054551	753	4	0
CGOC_contig0054442	754	4	0
CGOC_contig0054397	754	4	0
CGOC_contig0054155	756	4	0
CGOC_contig0053898	758	4	0
CGOC_contig0053748	760	4	0
CGOC_contig0053671	760	4	0
CGOC_contig0053654	760	4	0
CGOC_contig0053261	764	4	0
CGOC_contig0053174	764	4	0
CGOC_contig0052774	768	4	0
CGOC_contig0051748	776	4	0
CGOC_contig0051735	776	4	0
CGOC_contig0051237	780	4	0
CGOC_contig0050359	787	4	0
CGOC_contig0050344	787	4	0
CGOC_contig0049836	792	4	0
CGOC_contig0049589	794	4	0
CGOC_contig0049401	796	4	0
CGOC_contig0049368	796	4	0
CGOC_contig0049279	797	4	0
CGOC_contig0049147	798	4	0
CGOC_contig0048155	807	4	0
CGOC_contig0048124	807	4	0
CGOC_contig0048069	808	4	0
CGOC_contig0047930	809	4	0
CGOC_contig0047583	812	4	0
CGOC_contig0047498	813	4	0
CGOC_contig0047493	813	4	0
CGOC_contig0047270	815	4	0
CGOC_contig0047179	816	4	0
CGOC_contig0046947	818	4	0
CGOC_contig0046834	819	4	0
CGOC_contig0046291	824	4	0
CGOC_contig0046234	825	4	0
CGOC_contig0045836	829	4	0
CGOC_contig0045659	831	4	0
CGOC_contig0045608	831	4	0
CGOC_contig0045584	831	4	0
CGOC_contig0045350	834	4	0
CGOC_contig0044787	839	4	0
CGOC_contig0044351	844	4	0
CGOC_contig0044314	844	4	0
CGOC_contig0044087	846	4	0
CGOC_contig0043892	848	4	0
CGOC_contig0043435	852	4	0
CGOC_contig0042860	858	4	0
CGOC_contig0042771	859	4	0
CGOC_contig0042733	859	4	0
CGOC_contig0042716	860	4	0
CGOC_contig0042630	860	4	0
CGOC_contig0042314	864	4	0
CGOC_contig0042289	864	4	0
CGOC_contig0042281	864	4	0
CGOC_contig0041401	874	4	0
CGOC_contig0041283	875	4	0
CGOC_contig0040227	886	4	0
CGOC_contig0039790	891	4	0
CGOC_contig0039622	893	4	0
CGOC_contig0039597	893	4	0
CGOC_contig0039548	894	4	0
CGOC_contig0039299	896	4	0
CGOC_contig0039047	899	4	0
CGOC_contig0039028	900	4	0
CGOC_contig0038920	901	4	0
CGOC_contig0038917	901	4	0
CGOC_contig0038759	903	4	0
CGOC_contig0038598	905	4	0
CGOC_contig0038472	906	4	0
CGOC_contig0038467	906	4	0
CGOC_contig0038274	908	4	0
CGOC_contig0038081	910	4	0
CGOC_contig0038024	911	4	0
CGOC_contig0037704	915	4	0
CGOC_contig0037545	916	4	0
CGOC_contig0037220	920	4	0
CGOC_contig0037140	921	4	0
CGOC_contig0036938	924	4	0
CGOC_contig0036509	929	4	0
CGOC_contig0036122	934	4	0
CGOC_contig0036016	935	4	0
CGOC_contig0035997	935	4	0
CGOC_contig0035889	937	4	0
CGOC_contig0035830	938	4	0
CGOC_contig0035819	938	4	0
CGOC_contig0035803	938	4	0
CGOC_contig0035763	938	4	0
CGOC_contig0035634	940	4	0
CGOC_contig0035181	947	4	0
CGOC_contig0035132	947	4	0
CGOC_contig0035090	948	4	0
CGOC_contig0034931	950	4	0
CGOC_contig0034859	951	4	0
CGOC_contig0034671	953	4	0
CGOC_contig0034603	954	4	0
CGOC_contig0034573	954	4	0
CGOC_contig0034477	956	4	0
CGOC_contig0034450	956	4	0
CGOC_contig0034054	961	4	0
CGOC_contig0033949	963	4	0
CGOC_contig0033510	969	4	0
CGOC_contig0032622	982	4	0
CGOC_contig0032335	986	4	0
CGOC_contig0032255	987	4	0
CGOC_contig0032203	988	4	0
CGOC_contig0031919	992	4	0
CGOC_contig0031490	998	4	0
CGOC_contig0031305	1001	4	0
CGOC_contig0031147	1003	4	0
CGOC_contig0031007	1005	4	0
CGOC_contig0030771	1009	4	0
CGOC_contig0030767	1009	4	0
CGOC_contig0030474	1014	4	0
CGOC_contig0030349	1016	4	0
CGOC_contig0030212	1018	4	0
CGOC_contig0030151	1019	4	0
CGOC_contig0030003	1021	4	0
CGOC_contig0029752	1025	4	0
CGOC_contig0029666	1026	4	0
CGOC_contig0029545	1028	4	0
CGOC_contig0029452	1030	4	0
CGOC_contig0029361	1032	4	0
CGOC_contig0029299	1032	4	0
CGOC_contig0029122	1035	4	0
CGOC_contig0028854	1040	4	0
CGOC_contig0028684	1042	4	0
CGOC_contig0028582	1044	4	0
CGOC_contig0028547	1045	4	0
CGOC_contig0028525	1045	4	0
CGOC_contig0028402	1047	4	0
CGOC_contig0028331	1048	4	0
CGOC_contig0027991	1053	4	0
CGOC_contig0027985	1053	4	0
CGOC_contig0027703	1058	4	0
CGOC_contig0027623	1060	4	0
CGOC_contig0027581	1060	4	0
CGOC_contig0027566	1061	4	0
CGOC_contig0027511	1062	4	0
CGOC_contig0027156	1068	4	0
CGOC_contig0026790	1075	4	0
CGOC_contig0026755	1075	4	0
CGOC_contig0026662	1077	4	0
CGOC_contig0026549	1079	4	0
CGOC_contig0026419	1081	4	0
CGOC_contig0026316	1083	4	0
CGOC_contig0026085	1088	4	0
CGOC_contig0025974	1090	4	0
CGOC_contig0025937	1090	4	0
CGOC_contig0025859	1092	4	0
CGOC_contig0025746	1094	4	0
CGOC_contig0025446	1100	4	0
CGOC_contig0025347	1102	4	0
CGOC_contig0025237	1104	4	0
CGOC_contig0024620	1116	4	0
CGOC_contig0024469	1119	4	0
CGOC_contig0024266	1123	4	0
CGOC_contig0024260	1124	4	0
CGOC_contig0024258	1124	4	0
CGOC_contig0024229	1124	4	0
CGOC_contig0023946	1130	4	0
CGOC_contig0023938	1130	4	0
CGOC_contig0023898	1131	4	0
CGOC_contig0023609	1137	4	0
CGOC_contig0023460	1141	4	0
CGOC_contig0023301	1144	4	0
CGOC_contig0023011	1151	4	0
CGOC_contig0022985	1151	4	0
CGOC_contig0022747	1156	4	0
CGOC_contig0022513	1161	4	0
CGOC_contig0022491	1161	4	0
CGOC_contig0022360	1165	4	0
CGOC_contig0022321	1166	4	0
CGOC_contig0022085	1170	4	0
CGOC_contig0021926	1174	4	0
CGOC_contig0021576	1182	4	0
CGOC_contig0021520	1183	4	0
CGOC_contig0021457	1185	4	0
CGOC_contig0021256	1189	4	0
CGOC_contig0020708	1202	4	0
CGOC_contig0020674	1203	4	0
CGOC_contig0020435	1208	4	0
CGOC_contig0020244	1213	4	0
CGOC_contig0020085	1217	4	0
CGOC_contig0020083	1217	4	0
CGOC_contig0020022	1218	4	0
CGOC_contig0019949	1220	4	0
CGOC_contig0019773	1225	4	0
CGOC_contig0019719	1226	4	0
CGOC_contig0019614	1229	4	0
CGOC_contig0019557	1230	4	0
CGOC_contig0019505	1231	4	0
CGOC_contig0019323	1236	4	0
CGOC_contig0019288	1237	4	0
CGOC_contig0018917	1246	4	0
CGOC_contig0018453	1258	4	0
CGOC_contig0018434	1259	4	0
CGOC_contig0018236	1264	4	0
CGOC_contig0018227	1265	4	0
CGOC_contig0017976	1272	4	0
CGOC_contig0017915	1273	4	0
CGOC_contig0017845	1275	4	0
CGOC_contig0017798	1277	4	0
CGOC_contig0016954	1301	4	0
CGOC_contig0016907	1303	4	0
CGOC_contig0016784	1306	4	0
CGOC_contig0016659	1309	4	0
CGOC_contig0016577	1312	4	0
CGOC_contig0016540	1313	4	0
CGOC_contig0016414	1317	4	0
CGOC_contig0016148	1324	4	0
CGOC_contig0016135	1325	4	0
CGOC_contig0016069	1327	4	0
CGOC_contig0016024	1328	4	0
CGOC_contig0015902	1332	4	0
CGOC_contig0015859	1333	4	0
CGOC_contig0015839	1334	4	0
CGOC_contig0015743	1337	4	0
CGOC_contig0015535	1344	4	0
CGOC_contig0015531	1344	4	0
CGOC_contig0015499	1346	4	0
CGOC_contig0015441	1347	4	0
CGOC_contig0015317	1352	4	0
CGOC_contig0015250	1354	4	0
CGOC_contig0015234	1355	4	0
CGOC_contig0015095	1359	4	0
CGOC_contig0015017	1362	4	0
CGOC_contig0014794	1370	4	0
CGOC_contig0014575	1377	4	0
CGOC_contig0014569	1377	4	0
CGOC_contig0014335	1385	4	0
CGOC_contig0014294	1387	4	0
CGOC_contig0014235	1389	4	0
CGOC_contig0014227	1389	4	0
CGOC_contig0014159	1392	4	0
CGOC_contig0014066	1394	4	0
CGOC_contig0013990	1397	4	0
CGOC_contig0013970	1398	4	0
CGOC_contig0013811	1403	4	0
CGOC_contig0013800	1404	4	0
CGOC_contig0013784	1404	4	0
CGOC_contig0013775	1405	4	0
CGOC_contig0013690	1408	4	0
CGOC_contig0013654	1409	4	0
CGOC_contig0013640	1409	4	0
CGOC_contig0013599	1411	4	0
CGOC_contig0013532	1414	4	0
CGOC_contig0013235	1426	4	0
CGOC_contig0013090	1433	4	0
CGOC_contig0013002	1437	4	0
CGOC_contig0012736	1448	4	0
CGOC_contig0012712	1449	4	0
CGOC_contig0012705	1449	4	0
CGOC_contig0012399	1462	4	0
CGOC_contig0012357	1464	4	0
CGOC_contig0012307	1466	4	0
CGOC_contig0012256	1468	4	0
CGOC_contig0012129	1473	4	0
CGOC_contig0011914	1482	4	0
CGOC_contig0011880	1484	4	0
CGOC_contig0011846	1485	4	0
CGOC_contig0011737	1490	4	0
CGOC_contig0011701	1491	4	0
CGOC_contig0011616	1494	4	0
CGOC_contig0011469	1502	4	0
CGOC_contig0011338	1508	4	0
CGOC_contig0011263	1512	4	0
CGOC_contig0011101	1520	4	0
CGOC_contig0011084	1521	4	0
CGOC_contig0011004	1525	4	0
CGOC_contig0010935	1528	4	0
CGOC_contig0010893	1530	4	0
CGOC_contig0010863	1531	4	0
CGOC_contig0010729	1539	4	0
CGOC_contig0010673	1542	4	0
CGOC_contig0010671	1542	4	0
CGOC_contig0010647	1543	4	0
CGOC_contig0010577	1546	4	0
CGOC_contig0010560	1547	4	0
CGOC_contig0010543	1548	4	0
CGOC_contig0010468	1551	4	0
CGOC_contig0010400	1554	4	0
CGOC_contig0010349	1557	4	0
CGOC_contig0010283	1561	4	0
CGOC_contig0010275	1561	4	0
CGOC_contig0009978	1579	4	0
CGOC_contig0009927	1582	4	0
CGOC_contig0009851	1586	4	0
CGOC_contig0009772	1591	4	0
CGOC_contig0009664	1597	4	0
CGOC_contig0009335	1616	4	0
CGOC_contig0009128	1628	4	0
CGOC_contig0008982	1637	4	0
CGOC_contig0008639	1659	4	0
CGOC_contig0008566	1665	4	0
CGOC_contig0008491	1670	4	0
CGOC_contig0008452	1672	4	0
CGOC_contig0008300	1682	4	0
CGOC_contig0008278	1683	4	0
CGOC_contig0008235	1685	4	0
CGOC_contig0008105	1694	4	0
CGOC_contig0008015	1700	4	0
CGOC_contig0007985	1702	4	0
CGOC_contig0007960	1704	4	0
CGOC_contig0007871	1710	4	0
CGOC_contig0007838	1713	4	0
CGOC_contig0007664	1727	4	0
CGOC_contig0007603	1731	4	0
CGOC_contig0007345	1751	4	0
CGOC_contig0007253	1758	4	0
CGOC_contig0007242	1758	4	0
CGOC_contig0007153	1765	4	0
CGOC_contig0007149	1766	4	0
CGOC_contig0007085	1771	4	0
CGOC_contig0006995	1779	4	0
CGOC_contig0006738	1797	4	0
CGOC_contig0006642	1805	4	0
CGOC_contig0006611	1807	4	0
CGOC_contig0006537	1814	4	0
CGOC_contig0006395	1826	4	0
CGOC_contig0006319	1832	4	0
CGOC_contig0006276	1835	4	0
CGOC_contig0006122	1848	4	0
CGOC_contig0006106	1850	4	0
CGOC_contig0006033	1857	4	0
CGOC_contig0005962	1866	4	0
CGOC_contig0005933	1869	4	0
CGOC_contig0005828	1880	4	0
CGOC_contig0005805	1883	4	0
CGOC_contig0005682	1894	4	0
CGOC_contig0005661	1896	4	0
CGOC_contig0005539	1909	4	0
CGOC_contig0005474	1917	4	0
CGOC_contig0005135	1952	4	0
CGOC_contig0005105	1955	4	0
CGOC_contig0005057	1961	4	0
CGOC_contig0004874	1982	4	0
CGOC_contig0004862	1984	4	0
CGOC_contig0004786	1993	4	0
CGOC_contig0004781	1993	4	0
CGOC_contig0004777	1994	4	0
CGOC_contig0004650	2010	4	0
CGOC_contig0004569	2019	4	0
CGOC_contig0004499	2028	4	0
CGOC_contig0004441	2035	4	0
CGOC_contig0004380	2043	4	0
CGOC_contig0004368	2045	4	0
CGOC_contig0004333	2049	4	0
CGOC_contig0004270	2059	4	0
CGOC_contig0004248	2062	4	0
CGOC_contig0004115	2080	4	0
CGOC_contig0004084	2084	4	0
CGOC_contig0004029	2092	4	0
CGOC_contig0003989	2100	4	0
CGOC_contig0003962	2105	4	0
CGOC_contig0003920	2110	4	0
CGOC_contig0003865	2118	4	0
CGOC_contig0003774	2132	4	0
CGOC_contig0003613	2160	4	0
CGOC_contig0003604	2161	4	0
CGOC_contig0003579	2165	4	0
CGOC_contig0003578	2166	4	0
CGOC_contig0003570	2167	4	0
CGOC_contig0003507	2178	4	0
CGOC_contig0003490	2182	4	0
CGOC_contig0003452	2190	4	0
CGOC_contig0003444	2191	4	0
CGOC_contig0003412	2194	4	0
CGOC_contig0003385	2199	4	0
CGOC_contig0003356	2205	4	0
CGOC_contig0003292	2215	4	0
CGOC_contig0003147	2241	4	0
CGOC_contig0003048	2264	4	0
CGOC_contig0002987	2276	4	0
CGOC_contig0002948	2283	4	0
CGOC_contig0002801	2318	4	0
CGOC_contig0002564	2382	4	0
CGOC_contig0002515	2395	4	0
CGOC_contig0002405	2417	4	0
CGOC_contig0002391	2422	4	0
CGOC_contig0002194	2482	4	0
CGOC_contig0002180	2484	4	0
CGOC_contig0002178	2486	4	0
CGOC_contig0002122	2501	4	0
CGOC_contig0002087	2513	4	0
CGOC_contig0002061	2522	4	0
CGOC_contig0002031	2529	4	0
CGOC_contig0001992	2541	4	0
CGOC_contig0001946	2556	4	0
CGOC_contig0001916	2567	4	0
CGOC_contig0001908	2569	4	0
CGOC_contig0001771	2621	4	0
CGOC_contig0001758	2626	4	0
CGOC_contig0001650	2670	4	0
CGOC_contig0001640	2676	4	0
CGOC_contig0001609	2688	4	0
CGOC_contig0001536	2714	4	0
CGOC_contig0001384	2773	4	0
CGOC_contig0001361	2786	4	0
CGOC_contig0001348	2792	4	0
CGOC_contig0001305	2816	4	0
CGOC_contig0001272	2832	4	0
CGOC_contig0001123	2918	4	0
CGOC_contig0001078	2943	4	0
CGOC_contig0001074	2945	4	0
CGOC_contig0001059	2953	4	0
CGOC_contig0001050	2960	4	0
CGOC_contig0001041	2967	4	0
CGOC_contig0001029	2979	4	0
CGOC_contig0001004	2999	4	0
CGOC_contig0000945	3044	4	0
CGOC_contig0000941	3047	4	0
CGOC_contig0000931	3050	4	0
CGOC_contig0000916	3063	4	0
CGOC_contig0000915	3064	4	0
CGOC_contig0000889	3087	4	0
CGOC_contig0000867	3103	4	0
CGOC_contig0000860	3108	4	0
CGOC_contig0000818	3148	4	0
CGOC_contig0000811	3152	4	0
CGOC_contig0000769	3193	4	0
CGOC_contig0000751	3204	4	0
CGOC_contig0000739	3210	4	0
CGOC_contig0000705	3250	4	0
CGOC_contig0000685	3268	4	0
CGOC_contig0000673	3284	4	0
CGOC_contig0000629	3348	4	0
CGOC_contig0000613	3363	4	0
CGOC_contig0000582	3400	4	0
CGOC_contig0000558	3424	4	0
CGOC_contig0000555	3427	4	0
CGOC_contig0000514	3474	4	0
CGOC_contig0000500	3494	4	0
CGOC_contig0000486	3519	4	0
CGOC_contig0000463	3556	4	0
CGOC_contig0000457	3562	4	0
CGOC_contig0000402	3668	4	0
CGOC_contig0000374	3719	4	0
CGOC_contig0000324	3828	4	0
CGOC_contig0000269	3947	4	0
CGOC_contig0000242	4057	4	0
CGOC_contig0000234	4092	4	0
CGOC_contig0000220	4158	4	0
CGOC_contig0000219	4170	4	0
CGOC_contig0000215	4179	4	0
CGOC_contig0000158	4406	4	0
CGOC_contig0000155	4420	4	0
CGOC_contig0000146	4463	4	0
CGOC_contig0000132	4550	4	0
CGOC_contig0000129	4557	4	0
CGOC_contig0000127	4572	4	0
CGOC_contig0000086	4970	4	0
CGOC_contig0000083	5007	4	0
CGOC_contig0000073	5097	4	0
CGOC_contig0000063	5233	4	0
CGOC_contig0000051	5452	4	0
CGOC_contig0000045	5519	4	0
CGOC_contig0000017	6569	4	0
CGOC_contig0000016	6744	4	0
CGOC_contig0000013	6877	4	0
CGOC_contig0000010	7475	4	0
CGOC_scaffold0049974	542	3	0
CGOC_scaffold0049508	583	3	0
CGOC_scaffold0048621	623	3	0
CGOC_scaffold0048573	625	3	0
CGOC_scaffold0048144	639	3	0
CGOC_scaffold0047571	655	3	0
CGOC_scaffold0047519	656	3	0
CGOC_scaffold0046525	681	3	0
CGOC_scaffold0046213	688	3	0
CGOC_scaffold0046127	689	3	0
CGOC_scaffold0046050	691	3	0
CGOC_scaffold0045989	692	3	0
CGOC_scaffold0045787	696	3	0
CGOC_scaffold0045633	699	3	0
CGOC_scaffold0044735	718	3	0
CGOC_scaffold0044413	724	3	0
CGOC_scaffold0044121	730	3	0
CGOC_scaffold0043872	735	3	0
CGOC_scaffold0043819	736	3	0
CGOC_scaffold0043593	740	3	0
CGOC_scaffold0043471	742	3	0
CGOC_scaffold0043466	743	3	0
CGOC_scaffold0043437	743	3	0
CGOC_scaffold0043316	746	3	0
CGOC_scaffold0042065	771	3	0
CGOC_scaffold0041971	774	3	0
CGOC_scaffold0041823	777	3	0
CGOC_scaffold0041782	778	3	0
CGOC_scaffold0041636	780	3	0
CGOC_scaffold0041361	786	3	0
CGOC_scaffold0041346	786	3	0
CGOC_scaffold0041085	792	3	0
CGOC_scaffold0041032	793	3	0
CGOC_scaffold0040611	802	3	0
CGOC_scaffold0040591	802	3	0
CGOC_scaffold0040342	807	3	0
CGOC_scaffold0040318	808	3	0
CGOC_scaffold0040256	809	3	0
CGOC_scaffold0039899	816	3	0
CGOC_scaffold0039630	822	3	0
CGOC_scaffold0039382	827	3	0
CGOC_scaffold0039279	830	3	0
CGOC_scaffold0037756	863	3	0
CGOC_scaffold0037572	867	3	0
CGOC_scaffold0037481	869	3	0
CGOC_scaffold0037380	872	3	0
CGOC_scaffold0037152	877	3	0
CGOC_scaffold0037048	879	3	0
CGOC_scaffold0036646	888	3	0
CGOC_scaffold0036405	894	3	0
CGOC_scaffold0036356	896	3	0
CGOC_scaffold0036227	898	3	0
CGOC_scaffold0035995	904	3	0
CGOC_scaffold0035658	912	3	0
CGOC_scaffold0035576	914	3	0
CGOC_scaffold0035343	920	3	0
CGOC_scaffold0035145	925	3	0
CGOC_scaffold0035127	926	3	0
CGOC_scaffold0035057	927	3	0
CGOC_scaffold0035008	928	3	0
CGOC_scaffold0035002	928	3	0
CGOC_scaffold0034930	930	3	0
CGOC_scaffold0034793	933	3	0
CGOC_scaffold0034738	935	3	0
CGOC_scaffold0034561	939	3	0
CGOC_scaffold0034249	947	3	0
CGOC_scaffold0033416	968	3	0
CGOC_scaffold0032911	980	3	0
CGOC_scaffold0032697	986	3	0
CGOC_scaffold0032532	990	3	0
CGOC_scaffold0032514	991	3	0
CGOC_scaffold0032438	993	3	0
CGOC_scaffold0031963	1006	3	0
CGOC_scaffold0031882	1009	3	0
CGOC_scaffold0031304	1024	3	0
CGOC_scaffold0031094	1031	3	0
CGOC_scaffold0031019	1033	3	0
CGOC_scaffold0030838	1037	3	0
CGOC_scaffold0030584	1043	3	0
CGOC_scaffold0030224	1054	3	0
CGOC_scaffold0030116	1057	3	0
CGOC_scaffold0029967	1062	3	0
CGOC_scaffold0029893	1065	3	0
CGOC_scaffold0029856	1066	3	0
CGOC_scaffold0029620	1072	3	0
CGOC_scaffold0029593	1073	3	0
CGOC_scaffold0029574	1074	3	0
CGOC_scaffold0029551	1074	3	0
CGOC_scaffold0029497	1076	3	0
CGOC_scaffold0029306	1081	3	0
CGOC_scaffold0029296	1081	3	0
CGOC_scaffold0028847	1095	3	0
CGOC_scaffold0028474	1107	3	0
CGOC_scaffold0028469	1107	3	0
CGOC_scaffold0028419	1108	3	0
CGOC_scaffold0028337	1111	3	0
CGOC_scaffold0027869	1125	3	0
CGOC_scaffold0027853	1125	3	0
CGOC_scaffold0027515	1136	3	0
CGOC_scaffold0027422	1140	3	0
CGOC_scaffold0027197	1146	3	0
CGOC_scaffold0027007	1152	3	0
CGOC_scaffold0026991	1153	3	0
CGOC_scaffold0026987	1153	3	0
CGOC_scaffold0026339	1172	3	0
CGOC_scaffold0026233	1176	3	0
CGOC_scaffold0026085	1181	3	0
CGOC_scaffold0026044	1182	3	0
CGOC_scaffold0025994	1183	3	0
CGOC_scaffold0025801	1189	3	0
CGOC_scaffold0025583	1196	3	0
CGOC_scaffold0025358	1203	3	0
CGOC_scaffold0025209	1207	3	0
CGOC_scaffold0024856	1219	3	0
CGOC_scaffold0024635	1227	3	0
CGOC_scaffold0023632	1261	3	0
CGOC_scaffold0023438	1268	3	0
CGOC_scaffold0023354	1271	3	0
CGOC_scaffold0023290	1274	3	0
CGOC_scaffold0023226	1276	3	0
CGOC_scaffold0023001	1283	3	0
CGOC_scaffold0022927	1286	3	0
CGOC_scaffold0022892	1287	3	0
CGOC_scaffold0022324	1310	3	0
CGOC_scaffold0022053	1321	3	0
CGOC_scaffold0021944	1325	3	0
CGOC_scaffold0021847	1329	3	0
CGOC_scaffold0021668	1336	3	0
CGOC_scaffold0021651	1336	3	0
CGOC_scaffold0021605	1338	3	0
CGOC_scaffold0021488	1342	3	0
CGOC_scaffold0021241	1352	3	0
CGOC_scaffold0021226	1353	3	0
CGOC_scaffold0021223	1353	3	0
CGOC_scaffold0021013	1361	3	0
CGOC_scaffold0020981	1362	3	0
CGOC_scaffold0020964	1363	3	0
CGOC_scaffold0020851	1368	3	0
CGOC_scaffold0020787	1370	3	0
CGOC_scaffold0020606	1376	3	0
CGOC_scaffold0020602	1377	3	0
CGOC_scaffold0020449	1383	3	0
CGOC_scaffold0020406	1385	3	0
CGOC_scaffold0020352	1387	3	0
CGOC_scaffold0020326	1388	3	0
CGOC_scaffold0020304	1389	3	0
CGOC_scaffold0020202	1394	3	0
CGOC_scaffold0020183	1395	3	0
CGOC_scaffold0020054	1401	3	0
CGOC_scaffold0019987	1403	3	0
CGOC_scaffold0019919	1406	3	0
CGOC_scaffold0019807	1411	3	0
CGOC_scaffold0019700	1416	3	0
CGOC_scaffold0019672	1417	3	0
CGOC_scaffold0019669	1417	3	0
CGOC_scaffold0019363	1430	3	0
CGOC_scaffold0018942	1450	3	0
CGOC_scaffold0018847	1455	3	0
CGOC_scaffold0018827	1456	3	0
CGOC_scaffold0018470	1473	3	0
CGOC_scaffold0018215	1484	3	0
CGOC_scaffold0018147	1487	3	0
CGOC_scaffold0018084	1490	3	0
CGOC_scaffold0018019	1494	3	0
CGOC_scaffold0017926	1498	3	0
CGOC_scaffold0017856	1502	3	0
CGOC_scaffold0017811	1504	3	0
CGOC_scaffold0017784	1505	3	0
CGOC_scaffold0017774	1506	3	0
CGOC_scaffold0017506	1518	3	0
CGOC_scaffold0017469	1520	3	0
CGOC_scaffold0017460	1520	3	0
CGOC_scaffold0017327	1528	3	0
CGOC_scaffold0017291	1530	3	0
CGOC_scaffold0017288	1530	3	0
CGOC_scaffold0017135	1537	3	0
CGOC_scaffold0016813	1552	3	0
CGOC_scaffold0016752	1555	3	0
CGOC_scaffold0016746	1556	3	0
CGOC_scaffold0016579	1564	3	0
CGOC_scaffold0016498	1568	3	0
CGOC_scaffold0016473	1569	3	0
CGOC_scaffold0016380	1574	3	0
CGOC_scaffold0016372	1574	3	0
CGOC_scaffold0016141	1586	3	0
CGOC_scaffold0016064	1590	3	0
CGOC_scaffold0016032	1591	3	0
CGOC_scaffold0015766	1604	3	0
CGOC_scaffold0015640	1611	3	0
CGOC_scaffold0015628	1612	3	0
CGOC_scaffold0015325	1627	3	0
CGOC_scaffold0015109	1639	3	0
CGOC_scaffold0015013	1644	3	0
CGOC_scaffold0014953	1648	3	0
CGOC_scaffold0014926	1649	3	0
CGOC_scaffold0014820	1655	3	0
CGOC_scaffold0014808	1656	3	0
CGOC_scaffold0014694	1663	3	0
CGOC_scaffold0014661	1665	3	0
CGOC_scaffold0014642	1666	3	0
CGOC_scaffold0014583	1669	3	0
CGOC_scaffold0014545	1671	3	0
CGOC_scaffold0014525	1672	3	0
CGOC_scaffold0014325	1683	3	0
CGOC_scaffold0014318	1684	3	0
CGOC_scaffold0014180	1693	3	0
CGOC_scaffold0014173	1693	3	0
CGOC_scaffold0014122	1696	3	0
CGOC_scaffold0014013	1704	3	0
CGOC_scaffold0013828	1716	3	0
CGOC_scaffold0013799	1718	3	0
CGOC_scaffold0013766	1720	3	0
CGOC_scaffold0013721	1722	3	0
CGOC_scaffold0013279	1753	3	0
CGOC_scaffold0013216	1756	3	0
CGOC_scaffold0013092	1766	3	0
CGOC_scaffold0013034	1770	3	0
CGOC_scaffold0013008	1772	3	0
CGOC_scaffold0012792	1788	3	0
CGOC_scaffold0012703	1794	3	0
CGOC_scaffold0012639	1799	3	0
CGOC_scaffold0012622	1801	3	0
CGOC_scaffold0012592	1803	3	0
CGOC_scaffold0012511	1808	3	0
CGOC_scaffold0012489	1810	3	0
CGOC_scaffold0012453	1813	3	0
CGOC_scaffold0012427	1815	3	0
CGOC_scaffold0012390	1817	3	0
CGOC_scaffold0012381	1818	3	0
CGOC_scaffold0012377	1818	3	0
CGOC_scaffold0012349	1820	3	0
CGOC_scaffold0012220	1829	3	0
CGOC_scaffold0012204	1831	3	0
CGOC_scaffold0012202	1831	3	0
CGOC_scaffold0012116	1837	3	0
CGOC_scaffold0011878	1855	3	0
CGOC_scaffold0011860	1857	3	0
CGOC_scaffold0011833	1859	3	0
CGOC_scaffold0011726	1868	3	0
CGOC_scaffold0011647	1874	3	0
CGOC_scaffold0011622	1876	3	0
CGOC_scaffold0011620	1876	3	0
CGOC_scaffold0011543	1881	3	0
CGOC_scaffold0011534	1882	3	0
CGOC_scaffold0011471	1888	3	0
CGOC_scaffold0011457	1889	3	0
CGOC_scaffold0011449	1889	3	0
CGOC_scaffold0011296	1901	3	0
CGOC_scaffold0011281	1902	3	0
CGOC_scaffold0011269	1903	3	0
CGOC_scaffold0011231	1906	3	0
CGOC_scaffold0011092	1916	3	0
CGOC_scaffold0011049	1919	3	0
CGOC_scaffold0011014	1922	3	0
CGOC_scaffold0011011	1922	3	0
CGOC_scaffold0010973	1924	3	0
CGOC_scaffold0010933	1928	3	0
CGOC_scaffold0010930	1928	3	0
CGOC_scaffold0010888	1932	3	0
CGOC_scaffold0010858	1935	3	0
CGOC_scaffold0010782	1941	3	0
CGOC_scaffold0010696	1948	3	0
CGOC_scaffold0010679	1949	3	0
CGOC_scaffold0010562	1958	3	0
CGOC_scaffold0010549	1959	3	0
CGOC_scaffold0010543	1959	3	0
CGOC_scaffold0010418	1968	3	0
CGOC_scaffold0010370	1972	3	0
CGOC_scaffold0010315	1977	3	0
CGOC_scaffold0010145	1993	3	0
CGOC_scaffold0010142	1993	3	0
CGOC_scaffold0010072	2001	3	0
CGOC_scaffold0010071	2001	3	0
CGOC_scaffold0010050	2003	3	0
CGOC_scaffold0009969	2011	3	0
CGOC_scaffold0009908	2016	3	0
CGOC_scaffold0009832	2023	3	0
CGOC_scaffold0009817	2025	3	0
CGOC_scaffold0009810	2026	3	0
CGOC_scaffold0009741	2030	3	0
CGOC_scaffold0009686	2036	3	0
CGOC_scaffold0009615	2042	3	0
CGOC_scaffold0009594	2044	3	0
CGOC_scaffold0009463	2054	3	0
CGOC_scaffold0009460	2054	3	0
CGOC_scaffold0009390	2061	3	0
[truncated: 152,512 more rows]
