# Supplementary material for: Genomic palaeoparasitology traced the occurrence of Taenia asiatica in ancient Iran (Sassanid Empire, 2th cent. CE–6th cent. CE)
Source: Sci Rep. 2022 Jul 14;12:12045. doi: 10.1038/s41598-022-10690-2 (PMC9283436; doi:10.1038/s41598-022-10690-2)
Supplement: Supplementary file 10 — Supplementary Information 10. [file 41598_2022_10690_MOESM10_ESM.txt]

Genomic palaeoparasitology traced the occurrence of Taenia asiatica in ancient Iran (Sassanian Empire, 2th cent. CE – 6th cent. CE)  by  Zeynab Askari, Frank Ruehli, Abigail Bouwman, Vahid Shariati, Saied Reza Naddaf, Domenico Otranto, Santiago Mas-Coma, Mostafa Rezaeian, Nicole Boenke, Thomas Stöllner, Abolfazl Aali, Iraj Mobedi, Gholamreza Mowlavi
Supplementary file equorum: supplementry file contain the associated reads of P. equorum
>1440
TTTGGAAACAATTCAGCACTTTGTGCCTTGAAGCTCTAGGGCAATGTAGCACAC
>1441
TTGAAGCTCTAGGGCAATGTAGCACACCCACATCAGAAGTTCTACTCCAGCCA
>1442
ACCCACAGCAGAAGTTCTACTTCAGCCAGATCATGCCTGCCAAGAAACTGCGTTTTACAGGACTTTGTAA
>1443
AGCACTTTGTGCCTTGAAGCTCTAGGGCAATGTAGCAC
>1444
CTGTCTTTGGAAACAATTCAGCACTTTGTGCCTTGAAGCTCTAGGGCAATGTAGCACACACACAGCAGAA
>1445
TTCAGCACTTTGTGCCTTGAAGCTCTAGGGCAATGTAGCACACCCACAGCAGAAGTTCTACTTCAGCCAG
>1576
GACCAACACCACAGACATGCATGAGCCACACCTGAACCACGTGTGAGCCATGAGTGACCAAAGCCTGTAT
>1577
CACGCCTGACCAACACCACAGACATGCATGAGCCACACCTGAACCACGTGTGAGCCATGAGTGACCAAA
>1578
ACCAACACCACAGACATGCATGAGCCACACCTGAACCATGAGTG
>1579
AAACTCATGTCAGCAATGCCTGACCAACACCACAGACATGCATGAGTCAC
>1580
AAACTCATGTCAGCAATGCCTGACCAACACCACAGACATGCATGAGTCAC
>1581
TGTCACAAACTCATGTCAGCAATGCCTGACCAACACCACAGACATGCATG
>28
GCCAGCAGATGTGAGCTCAGCGATGCACTTCTGCCGAAACCAACCA
>23
GAGCATTGCCAGCAGATGTGAGCTCAGCGATGCACTTCTGCCAGAACAAA
>17
TGCCAGAGTTGGGCTCAAGTAGCATATTCAAGTCCCATTGCCCTCAACTGCAGGTTGCCAATGGAACAT
>36
AGAGACACGATTCTGACAAATCCTCTGACATCACAGTGGACCCGAAAAACAAC
>39
TCGGGTGAGCCTGCTCACCACTGCTTCAGGCCTTCTGGGGCAGGCGTCCGAGGTAGTGTAGAGGC
>40
GTTGGGCTCAAGTAGCATATTCAAGTCCCATTGCCCTCAACTGCAGGTTGCCAACGGAACATGAAAGGGA
>44
GCCAGCAGATGTGAGCTCAGCGATGCACTTCTGCCAGAACAAAACCGATTCAAAGTAGATCGG
>45
CGGGGTGGGCCGGGTGGACCCTCGGGTGAGCCTGCTCACCACTGCTTCAGGCATTCTGGGGCAGGTGT
>46
AACGTTTGAAAGTCAGAGAAATTCACAAGCCAAAAAACGGCAGCGAAGGTCAA
>48
TGCCAGAGTTGGGCTCAAGTAGCATATTCATGTCCCATTGCCCTCAACTGCAGGTTGCCAAGGGAACATG
>49
GCTGGAACGTTTGAAAGTCAGAGAAATTCACAAGCCAAAAAACGGCAGCGAAGGTCAAGCATGG
>50
GGTGGAATCCTGGGCGTGAGCCTGCTCACCACTGCTTCAGTCACTGGGGAGCAGGCGTCCGAGGTAGTGT
>52
TGCCAGAGTTGGGCTCAAGTAGCATATTCAAGTCCCATTGCCCTCAACTGCAGGTTGCCAACGGAACATG
>53
TGCCAGCAGATGTGAGCTCAGCGATGCACTTCTGCCAGAACAAAACCGAT
>54
CTCGGGTGAGCCTGCTCACCACTGCTTCAGGCATTCTGGGGCAGGCGTCCGAGGTAGTGTAGAGGCAGAT
>55
TGCCAGAGTTGGGCTCAAGTAGCATATTCAAGTCCCATTGCCCTCAACTGCAGGTTGCCAACGGAACATG
>56
CAGTGCCAGAGTTGGGCTCAAGTAGCATATTCAAGTCCCATTGCCCTCAACTGCAGGTTGCCAACGAAAC
>57
AGCAGATGTGAGCTCAGCGATGCACTTCTGCCAGAACAAAACCGATTCAAAGTTGCAAAGCATAGAGAA
>65
CGATGCACTTCTGCCAAAACAAAACCAATTAAAAGTTGCAAAGAATAGAAAAACCAAAGCTAAAAAAAAA
>66
GTGCCAGAGTTGGGCTCAAGTAGCATATTCAAGTCCCATTGCCCTCAACTGCAGGTTGCCAACGGAACA
>67
AGACAGGAGCATTGCCAGCAGATGTGAGCTCAGCGATGCACTTCTGCCAGAACAAAACCGATTCCAAGTT
>68
AGATGTGAGCTCAGCGATGCACTTCTGCCAGAACAAAACCGATTCAAAGTTGCAAAGCATAGAGAA
>69
ACAGTGCCAGAGTTGGGCTCAAGTAGCATATTCAAGTCCCATTGCCCTCAACTGCAGGTTGCCAACGGAA
>70
ACAGTGCCAGAGTTGGGCTCAAGTAGCATATTCAAGTCCCATTGCCCTCAACTGCAGGTTGCCAACGGAA
>71
TACACAGTGCCAGAGTTGGGCTCAAGTAGCATATTC
>72
TCTGCTGGAACGTTTGAAAGTCAGAGAAATTCACAAGCCAAAAAACGGCAGCGAAGGTCAAGCATGGGCT
>224
CGCAGTTTCTTTGCGGGCCAGATCTGGCTTAAGTAGAACTTCTGCTGTGGGTGTGCTACATTGCCCTAGA
>225
CTGAAGTAGAACTTCTGCTGTGGGTGTGCTACATTGCCCTAGAGCTGCAAGGTACAAAGTGCTGAATTCT
>227
CTGCTGTGGGTGTGCTACATTGCCCTAGAGCTGCAAGGCACAAAGTGCTGCCTTCTTTCCAAAGGGTGAG
>228
TGGCTGAAGTAGAACTTCTGCTGTGGGTGTGCTACATTGCCCTAGAGCTGCAAGGCACAAAGTGCTGCCT
>230
TCTGCTGTGGGTGTGCTACATTGCCCTAGAGCTGCAAGGCACAATGTGCTGCCTTCTTTCCAAAGGGTGA
>1380
TCTGGCTGAAGTAGAACTTCTGCTGTGGGTGTGCTACATTGCCCTAGAGCTTCAAGGCACAAAGTGCT
>1382
TTCGAAGGCCAGTTCTGGCTGAAGTAGAACATCTGCTGTGGGTGTGCTACATTGCCCTAGAGCTTCAAGG
>1383
AAGCTAAGAAACAACTCGTTCTGCATTGGGCTCTTACAGCCTACCGGGAACATCCCTTACAAAGGGCTGT
>1384
TGAAGTGGAACTTCTGCTGTGGGTGTGCTACATTGCCCTAGAGCTTCAAGGCACAAAGTGCTGAATTGTT
>1386
GATCTGGCTGAAGTAGAACTTCTGCTGTGGGTGTGCTACATTGCCCTAGAGCTTCAAGGCACAAAGTGCT
>1391
CTTCTGCTGTGGGTGTGCTACATTGCCCTAGAGCTTCAAGGCAAAAAGTGCTGAATTGTTTCCAAAGACA
>1392
TGGCTGAAGTAGAACTTCTGCTGTGGGTGTGCTACATTGCCCTAGAGCTTCAAGGCACA
>1394
TGTAGCTGAAGTAGAACTTCTGCTGTGGGTGTGCTACATTGCCCTAGAGATGCAAGGCACAAAGAGATCG
>1395
ATCTGGCTGAAGTAGAACTTCTGCTGTGGGTGTGCTACATTGCCCTAGAGCTTCAAGGCACAAAGTGCT
>1397
CTTCTGCTGTGGGTGTGCTACATTGCCCTAGAGCTTCAAGGCACAAACTGCTGAATTGT
>1398
GATAGTCCCCAAAGCATCTTGCTTCCAGCTCTTTGGGAAACTATGAAACAACTCGCTCTGCACAGTGTTC
>1399
GGCTGAAGTAGAACTTCTGCTGTGGGTGTGCTACATTGCCCTAGAGATTCAAGGCACAAAGTGCTGAATT
>1400
CTGTGGGTGTGCTACATTGCCCTAGAGCTTCAAGGCACAAAG
>1401
GTAGAACTTCCGCTCTGGGTGTGCTACATTGTCCTAGAGCTGCAAGGCACAAAGTGCTGACTTGT
>1402
CTGAAGTAGAACTTCTGCTGTGGGTGTGCTACATTG
>1403
TCTTCCGATCTGCAGAAGTAGAACATCTGCTTTGGGTGTGCTACATTGCCCTAGAGATGAAAGGCACAAA
>1406
GAACTTCTGCTGTGGGTGTGCTACATTGCCCTAGAGCTTCAAGGCACAAAGTGCTGAATTGTTTCCAAAG
>1407
GTAGAACTTCTGCTGTGGGTGTGCTACATTGCCCTAGAGCTTCAAGGCACAAAGTGCTGAATTGTTTCCA
>1408
CCTGTGAAACGCAGTTTCTTTGCATGCCAGATCTGGCTGAAGTAGAACTTCCGCTCGGGGTGTGCTACAT
>1409
AGAACTTCTGCTGTGGGTGTGCTACATTGCCCTAGAGCTTCAAGGCACAAAGTGCTGAATTGTTTCCAAA
>1410
GATCTGGCTGAAGTAGAACTTCTGCTGTGGGTGTGCTACATTGCCCTAGAGCTTCAAGGCACAAAGTGCT
>1411
CGATCTGTCTGATGTAGCTGAAGTAGAACTTCTGCTGTGGGTGTGCTACATTGCCCTAGAGATGCAAGGC
>1412
CTGCTGTGGGTGTGCTACATTGCCCTAGAGCTTCAAGGCACAAAGTGCTGAATTGTTTCCAAAGACAGAG
>1361
AACTTCTGCTGTGGGTGTGCTACATTGCCCTAGAGCTTCAAGGCACAAAGTGC
>1362
CTTCTGCTGTGGGTGTGCTACATTGCCCTAGAGCTTCAAGGC
>1363
ATCTGGCTGAAGTAGAACTTCTGCTGTGGGTGTGCTACATTGCCCTAGAGCTTCACGGCACAAAGTGCTG
>1364
TAGAACTTCTGCTGTGGGTGTGCTACATTGCCCTAGAGCTTCAATGCACAAAGTGCTGAATTGTTTCCAA
>1370
TGCTGTGGGTGTGCTACATTGCCCTAGAGCTTCAAGGCAC
>1371
GAAGTAGAACTTCTGCTGTGGGTGTGCTACATTGCCCTAGAGCTTCAAGGCACAAAGTGCTGAATTGTTT
>1372
GCTGTGGGTGTGCTACATTGCCCTAGAGATTCAAGGCACAAAGTGCTGAATTGTTTCCAAAGACAGAGAT
>1373
GTAGAACATCTGCTTTGGGTGTGCTACATTGCCCTAGAGATGAAAGGCACAAAGTGCTGAGATCGGAAG
>1374
TCTGGCTGAAGTAGAACTTCTGCTGTGGGTGTGCTACATTGCCCTAGAGCTTCAAGGCACAAAGTGCTGA
>1376
TGGCTGAGGTAGAACTTCTGCTGTGGGTGTGCTACATTGCCCTAGAGCTTCAAGGCACAAAGTGCTGAAT
>1377
CTGGCTGAAGTAGAACTTCTGCTGTGGGTGTGCTACATTGCCCTAGAGCTTCAAGGCAAAAAGTGCTGAA
>1378
CTTCTGCTGTGGGTGTGCTACATTGCCCTAGAGCTTCAAGGC
>1380
TCTGGCTGAAGTAGAACTTCTGCTGTGGGTGTGCTACATTGCCCTAGAGCTTCAAGGCACAAAGTGCT
