# Supplementary material for: Genomic palaeoparasitology traced the occurrence of Taenia asiatica in ancient Iran (Sassanid Empire, 2th cent. CE–6th cent. CE)
Source: Sci Rep. 2022 Jul 14;12:12045. doi: 10.1038/s41598-022-10690-2 (PMC9283436; doi:10.1038/s41598-022-10690-2)
Supplement: Supplementary file 11 — Supplementary Information 11. [file 41598_2022_10690_MOESM11_ESM.csv]

## Sheet: Sheet1
Genomic palaeoparasitology traced the occurrence of Taenia asiatica in ancient Iran (Sassanian Empire, 2th cent. CE – 6th cent. CE) by Zeynab Askari, Frank Ruehli, Abigail Bouwman, Vahid Shariati, Saied Reza Naddaf, Domenico Otranto, Santiago Mas-Coma, Mostafa Rezaeian, Nicole Boenke, Thomas Stöllner, Abolfazl Aali, Iraj Mobedi, Gholamreza Mowlavi
Supplementary file origin: origin detection based on multi-section study
Fungi function								Bacteria function												Microbiome conclusion	Chordata DNA	micro and macroscopic presumed origin	parasite related to	Final conclusion
sample number	Soil resident	wood and plant remains	saline environment	herbivore dung	carbohydrates fragmenting	endophytes	illness		alcalophilic	saline environment	carbohydrates fragmenting	soil resident	wood and plant remains	herbivore dung	animal urea	human feces	human and animal colon	Bird	disease
1	*	*	*	*					*		*	*	*	*		*				herbivore dung contaminated with human faeces in saline environment		unknown	Herbivore(1)	Human and herbivore
3	*		*	*	*					*										herbivore dung in saline environment		Donkey		Donkey
4										*		*		*			*	*		herbivore dung contaminated with bird faeces in saline environment		Donkey		Donkey contaminated bird
5																					Columba livia, Columba palumbus	Bird	Bird (2)	Bird
6																					Columba livia	Donkey		Donkey contaminated bird
7	*	*	*																	herbivore dung in saline envirnment		Donkey		Donkey
8											*			*			*			herbivore dung in saline environment		Herbivore		Herbivore
9	*	*	*	*	*	*	*		*	*	*	*	*	*		*	*		*	herbivore dung contaminated with human faeces in saline envirnment	Equus asinus> Homo sapiens	Herbivore	human & herbivore(3)	Donkey contaminated human
11																		*		bird faeces	Columba Livia	Unknown		Bird
12												*				*	*			human faeces	Canis familiaris	Donkey	Herbivore(4)	Donkey contaminated human and dog
14											*									herbivore dung		Herbivore	Herbivore(5)	Herbivore
15										*								*		bird faeces in saline environment	Columba livia, Columba palumbus	Unknown		Bird
16				*	*					*	*		*	*		*	*			herbivore dung contaminated with human faeces in saline environment	Equus asinus, Equus caballus, Equus zebra, Equus przewalskii	Herbivore	Herbivore(6)	different herbivore and human
17			*																	related to saline environment	Equus asinus, Homo sapiens	unknown		Donkey contaminated human
18										*										related to saline environment		Herbivore		Herbivore
19										*										related to saline environment		Herbivore		Herbivore
20												*								related to soil		unknown		unknown
22	*	*	*		*	*				*							*			herbivore dung in saline environment	Columba Livia	unknown		Herbivore contaminated bird
23			*														*	*		bird faeces in saline environment		unknown		bird
24					*						*	*		*		*			*	herbivore dung contaminated with human faeces	Equus asinus	unknown	Herbivore(7)	Donkey contaminated human
25	*	*	*	*	*		*			*	*	*	*	*		*	*		*	herbivore dung contaminated with human faeces in saline environment	Equus asinus	unknown		Donkey contaminated human
26											*	*		*		*				herbivore dung contaminated with human faeces in saline envirnment	Equus asinus	unknown	Herbivore & soil(8)	Donkey contaminated human
27			*				*							*	*	*				herbivore dung contaminated with human faeces in saline envirnment		unknown		Herbivore contaminated human
28		*	*				*			*		*								herbivore dung in saline environment		unknown	soil(9)	Herbivore
30	*	*											*			*	*			human faeces contaminated with plant remains	Homo sapiens	donkey	human and soil(10)	Donkey contaminated human
1: C. goldi
2:F. malakartis
3:F. hepatica, C. nassatus, C. goldi, C. coronatus, S. erinaceieuropaei
4:Strongyle by microacpic
5:C. coronatus, C. elegans, H. contortus
6:P. equorum C. elegans by NGS and microscpe
7:C. goldi
8:C. elegans,C. insignis, C. nassatus, H. contortus C. coronatus, C. goldi by NGS Taenia sp., Triccephala sp. by micrscope.
10:Taenia sp., Triccephala sp. by micrscope.
