# Supplementary material for: Genomic palaeoparasitology traced the occurrence of Taenia asiatica in ancient Iran (Sassanid Empire, 2th cent. CE–6th cent. CE)
Source: Sci Rep. 2022 Jul 14;12:12045. doi: 10.1038/s41598-022-10690-2 (PMC9283436; doi:10.1038/s41598-022-10690-2)
Supplement: Supplementary file 12 — Supplementary Information 12. [file 41598_2022_10690_MOESM12_ESM.txt]

Genomic palaeoparasitology traced the occurrence of Taenia asiatica in ancient Iran (Sassanian Empire, 2th cent. CE – 6th cent. CE)  by  Zeynab Askari, Frank Ruehli, Abigail Bouwman, Vahid Shariati, Saied Reza Naddaf, Domenico Otranto, Santiago Mas-Coma, Mostafa Rezaeian, Nicole Boenke, Thomas Stöllner, Abolfazl Aali, Iraj Mobedi, Gholamreza Mowlavi
Supplementary file parasitic reads: supplemetary file contain the detected assembled parasitic reads in the study according to sample number.
number 1
>71465|LL414472.1 Cylicostephanus goldi genome assembly C_goldi_Cheshire ,scaffold CGOC_scaffold0028363
TAATGATAATTTACTCACTCAAAACCGGACGCGGCGGCGCAGACCGCGACATAGGAACTc
aATcACCCTTTCCCATGATAACTGTATTATCCTTAATTCCGTCGCTCTTAATCTCAATCA
TAGCAACCACAAAACGCAAACAAAAATATCCGTTCTTATTCCCATTCTCTATTGTATTTG
GAGTATTAGCCGTCACACAATTAGCAATGATGATAGGACAGGTGATGATATGACAAAAGA
AGACGCTGCAGAGAAATACAATGAAATTGTCTCCACTCAGTGAAGAGTTTTGCCGACGCT
cTcCCCGCGAATCTATGACATTAGATTAGACTAATAATACAAACTCAATTTACAGACATC
ATCAGCATTCGGCATCATCTTTTTTTCACCGGATGCCAAGACGTATTACCGCCCGCAAGT
AAAACGCACTTCGCCTTAGATAACGCAGGATTAGCATAATGCAAATCAAGCGCGCGTTTA
CACCAAGCTTCAGcctCCTATCCGAATACGCTTATACTTCGTAAACCCGTCCGCTGACGT
AGGATAAACAGACCAATTCTTCTTTTCGCCAGGGCGGTCTTTTACAATCTTAAATTTGCA
GTCATTATACCCTAACTGATGCTTAGGAGTCTCAATAGATAACTCATGTGTAATTTGCTT
ACGAATACCCGAATCTAACAACTCAATATTCTGTACATTCCTGAAAATAC
number 5
>545389|EU665463.1 Fuhrmannetta malakartis 18S small subunit ribosomal RNA gene, partial sequence
TTAAATCAGCTATGGTTTATTGGATCATACCCGTTAAATGGATAACTGTAATAACTCTAG
AGCTAATACATGCCTCGATGCTCTGACCCTGTCCTCTTGTGGCTCCTTGTAGTTGCAATT
GTGGGCAGGGGAGGACGCTCTTCCGATCTACGGGTCCTTCAAATGTCTGCCCTATCAACC
TTCGATGGTAGGTGACCTGCCTACCATAGAGATCGGAAGAGCACAGGCTATCACTTCCAA
GGGAGGCAGCAGGCGCGCAAATTACCCACTCCCAGCACGGGGAGGTGGTGACGAAAAATA
CCGATGAGATCGGGACTCCTTCAAGAGGCTCCGTAATCGGACGCTCTTCCGATCTGGAGG
GCAAGTCTGGTGCCAGCAGCCGCGGTAACTCCAGCTCCAATAGCGTATATTAAAGTaGaT
gCaGTTAAAAAGCTCGTAGTTGGATCTCGGTGGCATTGTTGCCTGCTGGTATTTGAGCGg
CTGGTGTGTGGTTGGTTTGGGTAGCTGGCGCGTTGGTGGTGGGTAGGTCAGTGGCTGTGT
TGTCGTTGCCATTGAAAAGCACTGTCGGTGATGcTgTTCaCgatctCTTTAAGCCATGTC
TGTGGTCTGGCAACAGCCACAGGTGTAGGCGGGTGTTGGACAGTGCCCTGCACACGCTGT
GGGGTCTGTCGGCTCGTCTGCATGCCTTTGGATGCCCTTCGAAAGGTGTCTGTGGGCGGA
TGGCACGTTTACTTTGAACAAATTTGAGTGCTCAAATCAGGCCGACGTTGCCTGAAAAGT
TTTGCATGGAATAATGGAATAGGACTTCGGATCTATTTCGGCGGGGACGTTTGTATGGCT
GCGCTAGAGGTGAAATTCGTGGACCGTAGCCAGACAAACTAAAGCGAAAGCATTCGTCAA
GCATGTTTTCATTGACCATGAGCGAAAGTCAGAGGCTCGAAGACGATCAGATACCATCTT
GGTTGCAAAGCTGAAACTTAAAGGAATTGACGGAAGGGCACCACCAGGAGTGGAGCCTGC
GGCTTAATTTGACTCAACACGGGAAAACTCACCCGGGCCGGACACTATGAGGATTGACAG
ATTGATAGCTCTTTCTTGATTTGGTGGTTGGTGGTGCATGGCCGTTCTTAGTTGGTGGAG
CGATTTGTCTGGTTAATTCCGATAACGAACGAGACTCCGGCCTGCTAATTAGTGCATTTG
TCCACTGCATCTGCGTGGGCGGCGTTGGACGAGGCTGCTGTTACCGCGGTTTGTGGGTGT
CTTGTGTTGCTGCTCTTGGTTGTCCTCAACTGAGATGTGGTGATGCATGTACTGCCTGCT
TGCTTGTGTGTACGGTTTGTCAGTCCGGTGTTAGCCTCCGGGTGTGGCGCGAATGCCTAC
TTCTTAGAGGGACAAGCGGGAGAAGCCGCACGAAATAGAGCAATAACAGGTCTGTGATGC
CCTTAGATGTCCGGGGCCGCACGCGCGCTACAATGACGGTGTCAGCGAGT
number 9
>71465|LL364117.1 Cylicostephanus goldi genome assembly C_goldi_Cheshire ,scaffold CGOC_scaffold0002303
CCGATCTGGGaaCCGGGCGCCTTTGGAATAAAAGAAGTAGTGCTTCCCATAGGAATTTCT
TTTTACATTTTCCAGGCAATGTCCTATGTAATTGATGTATACAAAGAAAAGGCAGAGGTG
CAAAAAAACATAATTAACTTTGCTTTGTATGTGTCCCTTTTCCCTCAGCTTATCGCAGGA
CCGATCGTTAAGTACAGCGATATTGAAGAGGACAGATCGCTCTTCCGATCTCTGCGGCCG
GAATAAAAAGATTTTGTTACGGTCTTGGAAAGAAAGTAATCTTGGCAAACACACTTGCGG
AAGTGGCcGATGCAATCTGGGAAAAAAGCCCGGATACATTCGGAGCAGGGGTAGCATGGC
TTGGAATGATATGTTACACATTTCAAATTTACTACGACTTTTCCGGATATTCCGACATGG
CAATCGGAATAGGAAAAATGCTTGGCTTTAACTTTAAAGAAAACTTTAACTATCCATACA
CATCGCTATCAGTAACGcAATCTATATGTTTATATTCCCCTTGGAGGAAACAGAAAAGGA
AAAGTAAGAACATTTATAAATATATTCATTGTGTTCTTACTTACAGGAATTTGGCACGGA
GCAAATCTAACCTTTTTCTTCTGGGGCATTTACTACGCAAAGATTGTTCTTGGGAAAAGT
ATTAAATAAAAACAGAATAAACATACTGAATTCAATCTATACAATGTTGCTTGTTATGAT
TGGTTGGGTGTTCTTTAGATCTGACACCATAGAGTATGCAAACATTTATATATCAAGACT
ATTTGCGGGGGGAAAGTTTAACACCACAGTCCTTACTTTTCTTTCAATGAAGGTAATTAT
AGTGCTTATAGCTGCTATCCTTTTCTCAGGAATTGTGCAAAGACCTCTTAAAGAAAAGAG
ATCGGAAATCATTTATATCAATAATATTATTTATGATTGTATTGATTGCTCCGACCTATC
TTTGGAGAGAAGTAGAGAAGAGAAGACGTAACCATTAAAGATTATTCGAaAGAATATGAA
GAATACTATTCTGACAGAGCTCCTTTTAGAAATTACCTAATTTCATTTAATCAAAAAATC
AATGCAGGACTTGAAATTCCATATAAAAACGCCATTCAGaCCGGagaTCgTTATTTGAAC
TTGTGGAAGAGATACCTGCTTCTTATACTTCATACGGTAAAAAGATTTACGAATGCAAAA
CCTGTCATAAAAGAAAATTTGATGATTTTGAAGCAAAGCTTGTAGATGAGTCTTATTTTC
CTGCAATAAATCATGAGGGAATGGTAATAGAGGGAAGAAATAACTGGCTTTTCTTTACAG
GAGACAATACATTAGGATATTACCTTGGAACAAATCTTTATGATGAGCAATAATTGCTCC
gctccAAATAAAGAAGAAATATATTCAGAATACATGCCATCCTATGATAACGTACCTGAG
TTTACAAGAAACGATTATCTTTCAGAATACATGAAGAATCATTCTTCGGCTAAGTAAGGA
AGAGTTTAAAAAAGCAAAAATGTATTATGATACCTATTATGCTTACGATACACATTGGAA
CAATATAGGTGCATTTGTTGCAACCATGCAAATTTATGAAAAGCTAGGAATGGAAACAAC
AGACCTTGAGTCTATTCCCGTAAGCAAGAGTATAGATGCGGCAGCAGGACTGTTTGGAAC
CGGAAGTATAAATTCAGCAGGTTACCCTGATACCCATAATAAGGAAAGACTTTAAAGAAT
CCGTATTTATGCAAAGGCAGGATGCAGTGCTTGCCAAGGAAGATATAAAGAGCGCAAATG
TGATTGTTATTGAGACTGTTGAAAGATTTGATTCACAGATGGATGCGGCAATCAATAAAG
TTATTTCTTACTTGGAAGAATAAATACAGCTGaGATCGGaTCACAGTAAAAATTGAAAGA
TTATCAATAATAAGGTATAATAAAACCGACATCGAAAGATGTCGGTTTTTGTGAGGTAAT
AATGAGATTAAGAAATATAAGAGGCGCCAAAGAAGCAATTGAAAACAGCGCCTTTGTTAT
AAAAGAGCCGGCTTTGGAAAGAGGAGGCTGGAAAAAAGTATTTAAAAATGACAATCCCAT
ATATATAGAAATCGGAATGGGAAAGGGAAAATTTTTAACAGAATAGAAATCCGGATATTA
ACTATATAGGAATTGAAAGATACTCAAGCGTTTTGTTAAGAGCACTTCAAAAGCTTGATA
CTATGGAAAAGAAGCCTGAAAACATCAGATTTCTTTGTATAGATGCAAAAGAAATAATGG
ATGTATTTGCAAAGGGAGAAGTTGACAAGATATATTTAAACTTTTCAGATCCCTGGCCAA
AGGACAGGCACGCAAAAAGAAGGCTTCCTTCAAGAGAGTTTCTTGAAAGATACGATTACA
TTTTAAAGAAAAACGGAGATTTGGAATTTAAGACAGACAACAGAGCACTATTTGATTTTG
CAATAGAAGAACTTGAACCGGCCGGTTGGA
>71465|LL379900.1 Cylicostephanus goldi genome assembly C_goldi_Cheshire ,scaffold CGOC_scaffold0012298
ATCTTTCCGATAGATTTGGCAATGATTGTGCCACCTTTGACCTCTGCAGCTTCAGGTTCG
ATCATAATAATATAGTCTTTTCCAAACTTCTCATTGACCTCAATTTTATAATCACTTCCC
ACGTACACTTCAGCTCTCTGATACTCATCGCCTCTTACTTCATAAATGTATTCGTCATAA
AAAGGCTCTACCACATCATTGTCGTCGAAATCAATCTCATCCAAATCACATTCAATCACC
AAATGCATACCCGGATATATCAGATTAGGATCTTTTATAATATCCCTGTTTTTATCAAAA
ATCTCAGCATATCGCCTTCCGTTCTCTAAATACGTTATAATGTACGAATATTATTATCTC
GCTCATTTCCAATACTCTTTTCTATCATTCATTTCGCTTCGTAAATCTCTCAAGTTGCAT
TCCAGTCATATTTCATTAAATCGCGTTTATTCATAATAAAATGATTAGCCATCATATAAT
AACAAATCTATAGCACAAAGGgGATGAAAAACTCTGACTGGTGTTATGTCTTCCTTATCT
ATTATTTTGCCAGTTCGCTCACATCTTCCgaTCcTCCATATAAGGGAGAAACATCTCAAC
ATTTTCACCTTTCTCTAATGCAGCAAAAGCAAGATTTCTTACATacaTCGTCATCCATGT
ACTTAAGAACAGCACTCGCCTGATCAGGTTTCAGAATAGGAAGAACATCACTGATTTCTT
CCACAGATGCACTCTGACTTTCAATAGCCTCTTCAACCTTATTATTGAGTTTTTATGCCA
TCCCACTAATATTATTATAATCATTTTCAGATTGCGTTTCAAAAGAAATGGAAAACATAA
TAAAACAAAaagAGCATTCATCATCGAATGCCCTTTATGACGATCTTTGTTCTGATTGTT
CGCAACCATTCACGGCGAAAAATCACTACCGATTCTGTCATTGT
>71465|LL383034.1 Cylicostephanus goldi genome assembly C_goldi_Cheshire ,scaffold CGOC_scaffold0013950
CAAACCTAATAAGAAAGGTTGCGGGGGCATATCTCCGAAATCTACTTCACTTATATTCAT
AACTTCATCGTAATTCATAGCATACCTCTCCATAAATAAGaTaATATAGTATATATGTAA
CATATTACATATCTACCTGTCAATTACTATTATCAAAGTACAATTGATTGCTCATATCAA
CAGAACAGCAGTATTTTGCAATGGGAATTGTGTGCTCGTACAAAGCAAAAAAATTGCTAT
cAATTAAGGAGCAGGGAATCAAATTTGAGGGAATTAAACACAGGGCACCAAGCCCAATTA
CTCTTAACTTTCCTGTCTCAATGTGGTCATATATCGACGTATTGGAGAAAGCGcTTCaGt
TTCTCCTTAATTTTAGTGAGAAACCCGTGCGTCCATGCCGTAAAAATGTAGTATTTTCAA
TAATTTTCTGTTCGTGTTAGATCGGAAGATGACCAATTAGGAAGATACGGGACGATATAG
GAAGTTACAGGTCGTTATGGGAAGATATGGGATCTTTCAATTCCGCATAAACAGGGCGTT
CTTTCTTACGCCAAGCCGCAATAACCATAAAGCACTGCGATTTTaATAAGCTTATATAGT
TCTTCTAATATTTTCATAGAAAAGGCAGCCATGTCGGTTAAAACTTCCGACGGGGGAACA
GGTTCAtGCGTTTCAGCGTTCGAATCTCTCTATCCTGGCGTTCCATTTCCTGCAGATGGG
ATTTTTTAATTTCTCCTACGCTATGGTCGTAATGCTCTTTGAGATTTTTGGCGTTTTCCG
TCATTTGAGCGATTTGTTCCTTATAGCGCTCCTGCAACTGTTCCACATAATGCAGATGAG
TGGCACGAAAACGGTCAAGTTGTTTTTCATGTTCTtcTGTCTGCTTCCGAAGACAATGAC
TCTGCCATTTCAAGAAAACCGGATAATTCGGCAACGGTATATCCGGTTGCTTTCACAAGC
GCCGTGATGCCGAGATAACTTGGTTTTTGCAATCTTGCATAGAATAGATTATTGATTGTG
TCAACGGTAAGATCGGTTTCATCGGACAGTTGCGTGAGTGTTTTACCACTCAGTTTATAC
ATGGCTTTGATCGTTTTTCCTAACAAAACTACGTCCATTTTATCTCCTTGTCGATGCCGT
GAAAAATACATTTGATTTGT
>71465|LL386590.1 Cylicostephanus goldi genome assembly C_goldi_Cheshire ,scaffold CGOC_scaffold0015825
GGGCTTGGGAAGCTTTAAGGTGATTGTTCCTTCTTCAGCTTCTCTAAGTTCCATTGCTTT
TCTGTTCTGATAAGCATCTGTTACCTTTGTAGCGATTGTAACCTTTTCTCCGTTATAAGC
ATTCTTTGCTTTAAAGTTTAAGGTTACAAATCTTTCACTGGCCTTTAACGGTGTGTCAGA
TACAAATGCGTATGACACAATTCCGTCTgCTTCAATGTTATagttGTTACAAAATAATCT
GTTGCTACATTGCTTTTTGCATAAGCACCGATAGAGCTAAGGGCCATAATCAATGTAAAT
GCAAGCGCAGCCACTGATGTAAATATTTTCTTCATCGTATTAGCTCCATTTCTTTATTCA
TTGCCTGAAACCGATTCTTCGCCTTCACCATCAACAGACTCATCGGGAGTTGTTGCTGTc
GTTTCTTCGgttGTTTCTTCCGTTACTTCTTCTTTTGacGCTTCTTCATTAGCCTTAGCT
TCAAGTGCAGCCTGTGCCAAAGCTGCTGCCTCGGCGTTTACTTCTGAAAGTTTCTTAATG
GGCTTATCGGAAAGTGAAGGAATTCTTCTTTCACCTGTAACAAATGATTCAAATTCCTCT
GTTGcCGACTTTTCTCCAAGTGTTACGTCACCGCTTATATAAACCTGTGAATCATCAACA
TCGTTTCTCTGGTTCTCCCATCTGTAAAGACCGGCTACAGGCCATACCTTTTCAGCAAAG
TCGCCAAGCTTGTAAGTCTTAAAGCTTTCGTTTCCTGCTGCGTCAAATATAGCTTCAATA
GCATAAAGCTTTGATTCTTCTCCGCCGTCATAATTTGAGTAGAAGAAGTAATCTGTCTCA
TAGTCATAATAAAGTGACTGATACTTCATCTTACCTTCGGTTGTGATTCCGGTTTCTCCA
AGAACTTCACAACCATATCTGTCGTCTTCAAGAATATCCAATTCATAAATCACACCGCTT
CTGTCAATGAGATAGAAGATATCGGCAAACATTCCAAGGCTTCTTATGTATGAAGATGTA
ACATAAGTAATACCTACAAGATATTCGCCATGAACAAAGTAAGCGTATGTGCCGTAGAGG
TATTCCGTTGCAAGGCCATAAGCCATATCTGTGCACCAAGGTCTTGTCTCATCTTCTGAA
TCaATCAAGATTGATTCAAAACATGTTTGACTTAAGTTCATCTTCGGTTTCTTCTGCCAC
ATAGAGGTAATCACCCACTACTGCAGCTGACCAGAAAGGAGCACTCTGCTTTTCTGAAAG
TCTTGTAAAGTCGCGTGTCTCTGTATTGATGGTAGAGAAGAATACTTCACTGTTTTCATC
AAATACAATTGCATTAAGGTCTGTGTTAATGGTAAAAgACTCTTACCTTGCATTCAGCTG
>71465|LL388443.1 Cylicostephanus goldi genome assembly C_goldi_Cheshire ,scaffold CGOC_scaffold0016819
ATTTGGAAAGCAACAGATGCAGATTATATAAAAAAAGAAGGCCAGGAAGGATATGCTAAT
TTTGAAAAAGACAGCGAGTATAACGAATTGTCAGAGCTTTATCTGCTTTTTAAAGAAGAT
AACACAGTCTTTATTTATGACGGATATGAAAAGAAGTCAGAGAAGGTGTACTATGAAGCA
GAAATGATGGAAGAATTTGACGGACAGGTAAATGTCATagatCGTTTATGAAAGCACGAA
ATAATACTGCCGCTATTACATACACGATGAACTATTCCACTGAGCAAATGAAAAAGGAAC
TTTGTGACACTTTTTGGAATTGCCAATACTTTGAGAACCTGCCGGCTCGAAATTATTGCT
TTTTTGAGGATGGTTCTTTGCTACCCTTTCCTACGacGatctGTAATAATGATACATATG
TTATGTACGAATACGATGGCAAGGTATGCATGATTTCAGCAGACTGGAATCCGGCCAATG
AGGGTAAATACTCcTTTTTAGCAGAGGAAGATAAGGATTACGAATACGACAACACTCCTT
CAGAATCCTCAATGTTATTTAAGGCTTCAGAAGAGGAGAAATGTTTGAGGCTCCTGAGGG
AGCTGGAATTAAGAATGATCTTGTGGGTATATGGGCTACTGATCCGGCAAACATTGAACT
GTCTCACATAATTCTTTTAAAGAGaGATcGAACCCTGTTGAGAtcTtcttACGCtacgcA
GGCTAAATGCTGGTTTGTATTTGACTATACGTTGGAAAACGGTGTGCTGCGCAGTGAGGA
CGTTTTCTTTGATAACGACTACATTTTTTATGCAGATGAAAGCCaGgaTGCTTTTAGTCA
GGAGGCTCTGTCAAAGACAAAGGATCTGACAGATACGG
>71465|LL391229.1 Cylicostephanus goldi genome assembly C_goldi_Cheshire ,scaffold CGOC_scaffold0018198
TCAAAGATATACATTTATCAATATAACGATACTGACGGCGCTGTGAAGCGGATGTTCAAG
ATGGAAGATGCTGTGCTTGGCGATTTTGGTGCGAAATACCTTAAGGACAACATGAACGAA
TCCTTCCTGACAGCTCGAAACGAAGGATTTGAAAATATCATTGACCGGTGTCCTGATTTT
GCGCGGAAGATATCTGGTAACCTTTGATAAGGGTGTTGAGGATGATATGTGGCGTACCCT
TATGTGGTATGACTTCGTTGAGGACAATGCACAGACGTACACCGAGTACCTCTCATATGT
GAATGGAAACACAGATCTCTTTGAATATGAAGTAGACGAGAGCTGCGTTGATGATCCCGA
AAAGGTTTTGGATAACTTTAAGCCGATTTTGTTCTATGACATCACTGATGAAAATATAGA
GAAGATAGTAACCATGGATTACTGGAATAAGAATTCAGGTGCCGGTGCTTTTAGTGATTA
TAGCGATGAAGATGCATATAATTATCTGTCACAAAAGGCCGAGaTAGTGGgcctAcCTgG
GCATCATGGATGACGATGATTCGTATGATTCCGTTAATTTCTATGATTACGATGAAGAAA
ATGATGTTTCGACTACCATCTTCTTTGATCTCGATAAGTTGATTCAGTCACACTTTAGAG
CGGAGAGATATTAGaGaTCGGAAGATTTATAAGCATAATACCTGCTCAAGTAAGGAGCTT
ATGGGTCAGATTACaGTTCTTCTTCTTGATGAGAACGGTTTCCCTGTAGCTAACGGATAT
GTATTTGGTGCTACATCAACAGATCCCGGAGCAACATTGGAATCAGAagaTcGgaACcAT
CGGAATTCcTAGATAAAAGGAAAAAGTATATGCCGGATAACGAAAACAAATCATTTTCAA
ATGACAAGGATATGGGAAAAACATATCCGGAACGTGCCATGCGGCCACCAAGAAACCTAT
CACCTGATCCTTCCATGGGTGCTGTCTATGCAGGTCCGATTAATCCTGCAACCCTGGTAG
GTTATGCAGGATCTGATGAGATGAGCGGCATGCGTGCGTCCTTCGCAGTTGATTCAAATA
TGTTGAGGAATGACGAGGATATGATTATATGCAAAGCCTGCGGTGCTAAAATGCCAAAGA
AGGGAAAGTTCTGTCCGCACTAATGCAGAATGATGCTTCTGAAATATCGTGGG
>71465|LL392648.1 Cylicostephanus goldi genome assembly C_goldi_Cheshire ,scaffold CGOC_scaffold0018871
CTTTAAATTTGAGCTTTGCCTTGAATCATATGTGTCGTAAGCTCCGAATATGGCATTGTA
TCTGATACTTTAATCTTAAATACGGCTTTTTTATCTTCCTCGTTTGTATCACATGATACA
GAAAACATTAAACGTCCGTTATCCGTAAGTGATACTTTTAAATCTTTCTTTTCAATATGA
GTGCTTATAATTTCCGTTATGCTTTTTAATAATTCCTCAGTTTTAAAGTCTGCATTTAAA
AGCTTCATTTTACTTGAATCAAGCTTAGAATACATTAAAACGTCATCAATAATTTCAAGA
AGGTCGTAAGCGGATTTCTTTATGATAGTAACCTGATCTCTGGTTCTATCATCCATTTCA
TCCTTTAACACAATTTCAGAAAGCCCAATAATAGAGTTCATGGGAGTTCTGATTTCATGA
GACATATTTGCCAAAAATCTTGATTTTGCAAGGCCTGCGTTATGCTCCATTTCATGGCTC
ATTTCAATTTCTTCTTCTGTaAAAGAAACCGCAAGGAAAGAAAACACAAAGCCCAAAAAG
AACTCTGTTCTGTCACTTATAATGGATGACTTATTTaCCGCAACATAGGCATTTGTAAAG
AGATAAATATATCTATTAAAGACATCCACCAGATGTCTCTTTTATCCAAAACAAATATCA
TAACCAGATCGGATACCAAATAGGCGCAGAACTTCTGGCCTGTTCACCGTTGATTATAAG
AATCGGCATTACAATAAACTGAGTATAAGCACAGAAAATGATTGATATAATTCAAAAATA
ACTATGCTGTTAAAGGTGTCCAAAATGATAGCGTAAACAAAAATACAGCCAAAGGAAATC
AAGGCCAATAACTTTGTGAGCAAATTAATGGCTTCTTTATTGGATGTATATGTATTTCTT
TGAATAACCTTTTTCTTTTGTTCCATGAATTTTAAACCTCTGCTTTAATAAGGTTGGGTG
CCAAATGC
>71465|LL394250.1 Cylicostephanus goldi genome assembly C_goldi_Cheshire ,scaffold CGOC_scaffold0019642
GAcTGAATTTCATCTGTTTGCTGCTGTACATTCTGTTCATCGATTTCAGAAGGTTCGCTA
TTACCTTTGCAAGCCACAAGcGAaAGGCTCAGTATCGTTACATTCATTGCAGATTATTTA
TAACACAAAAGAAGGAACCTCTTTaGgCTCtTTTCTATAAAAATGCTACGTTCCTATTTA
TGGCTGATGCTGAGAGCACCATTTGTTCCATCGCCTGCTCCCCACGTAACAGTAACCATA
TATTCACCGTTACTTCCAAGATACATATACATACTGTCAGTATCCATTGAAGTTACATCC
TGATCATATCCTGCCTTCTTAAGCTTCTCACCGTATTCTTGGGCATCTTTCAAAGTCCAT
GCAAGCATTGCTGCGTATCCGGTATCTTCGACTTTAtCTTGcaaCatcgaCTCTTCACTG
AGTGCAGGAACCTGCTCTGTAAACTCATTCTTTTCCCATTTTGACCCCCATGCTATGGTG
TCTCCATTGGATTCGGTAATAACAAGATAACCATCTTCATCCCAGCCATATGTGTAACCA
TTTTCTTTTGCGTCCTGTTCAATAGCATCAAGCTGTTCTTTAGAAAGATTTGCCTTGTTA
AATGTTGACGGATCTGCCAAAATCGTTGCCACATCAGCTTCAGCATTTTgGGAGGTTTCA
GTTTTAGATGAAGAATCGCTTTCAGACTGGGCATCCTCTCGAATTAATGGAGCGTCATCA
TTTGCGTCCTTTTTAGCTtAGAAAagaaTCTTTTGTCACCACATGCTAACAAAGATAAAG
AAAGCATAAGAACACATAACATTACCCAAAATTTTTTCATATCAATTTCCTTTCTTTTGA
TgAaCgATATTTGCCCTTaaGATCccATATTATTCTCTGAATTACCTTTATTACTGTCTA
TCATCAATTCCATTATAAGATATGGTCTGGTATCCATATCAGGGTAAGTACCGTCTTCCG
GATTGTTGGCAAATTCTTCATTATACGGTGGAACTT
>71465|LL396272.1 Cylicostephanus goldi genome assembly C_goldi_Cheshire ,scaffold CGOC_scaffold0020559
CAGATTCCGATTGATACAATCAATATCAAAACCGCTATAAACAAATATTCAAATGAGGCT
TTTCCTTCATAACAAGCTCCAGATtgcCaGCAAAGGCTTAAATTCCAGTTCGCATTAAGG
CCCACAAGAATGGTCATAACGATCGTAGTGCAAAGAAGCCTTTCAGGAAAGCTTCTCTTA
AGCCTTGTCATTGTTTCACTCATAAAGGTAACGAtctTGACACCTGTCAAAACCATCATT
ACAGTATTTAATATGTCTGCCACAAGCTCGCCCGATAAAAGCACAAGCTGCAAATTCCGC
CCCAGTTCATATAGTGCCATTTCTGAGCTTTGAAAATATCGAAGAAATTCTTAATTTTTT
CGTCTTTGTACAAAAATGTGGAATACCAGTTATCATCCATCTGAAAATGTACAAATCTGT
TTACAATGAAAATTGTAGCTGTGGTTAAAAGAAAGAACAAGGTAACCACTATGcAATAAG
ATCGGAACCGATCTCAACCAATGTCATGCCCTTCTCTTCGGCAGATTTTATTTCACCTGC
GCTAAAAATGTACCGACAATTCATTTCGCGCATTTTTTCTAAATTAAATTCAAAATCGTT
TATCACAAGGTTTTCATGCTTGTTTATAAAAAAGGCATTTCCCCACTCATGATAAAACAT
GTAGCAACGGTTTCCCCAATCATCAAAGTACTGAGCGTTATAATCAGAGAGTAATTGTTT
GAATAACCGTCTATTGTGTAAAATCCATGCATCAATGGCACCACCGGGCAAATGCCGATG
CTTGCCACTCTATATAAGATCG
>71465|LL399495.1 Cylicostephanus goldi genome assembly C_goldi_Cheshire ,scaffold CGOC_scaffold0022048
CTATGTGGGAAAAAATGTTCCCACATCAAAAAGCGAAAGGATAAGTGTTAAGATACCGCC
CTTTGAAGATCAAAGAAGCGTAGAACTCTATGGATAGTTAAAacGATCTCATAGCCCTTT
ACTATAGATAAATGTATTAATTTGCACCTGAGTGTGCAGAATATGGAGGAAATTAAATAA
TGAAACTTACTTATGGCGTAACAGACAAACCGAAGTTTGGTcTATTATCGGTAACGATAT
GTCGGCTTCGGCAGCACTCTTTGGTGCAGGTGTGGGTACTCTTGTATACCTTCTTTTCAC
CAAATTTAAGAGCCCGGTTTTCTTAGGATCGTCATTTGCTTTCATCGGTTCGATGTTTGC
AGCATTTGGTGGCGCAGCTTCCGTAGCATGTGGATATGCCGGAATTATCCTCGGTGCGAT
TTTCGCAGGACTTGTTTATGTAGTAATTGCCATCGTAGTAAAGTTTGTAGGTGTTAAGTG
GATTGCAAACCTTATGCCTGCAGTAGTTATCGGACCTACAGTAGCAATCATCGGACTTTC
ACTTGGAAAGAAAATGATGAAGATGATTCCTTTCATCATCGGTATTTGCGCAGGTTATAT
CGTAGCAGTTATCTTTACACTTATCGGTAAGTCAACAGGAAATGCAGCAcgATcGGTTGT
AGACTTTTCAAGATTTGCAGATATGAAGTGGGTTCCCGATTTCACATTCCTTACAGCAAT
GAAGGGTCTTTCAGATATCACTCCCGCTTACATCGGAACAGTTGCTGCAGCTTATGTTCC
CGTAGCATTCGTAGTATTTGCAGAGCACATTGCAGACCACAAGAACTTATCTTCAATCAT
TGAATCAGACTTGCTTGAAGAGCCCGGTCTTCACAGAACATTACTTGGTGACGGTGTTGG
CTCAATGGTAGGTGCATTCTTTGGTGGATGTCCCAACACAAcATACGGTGAATCAGTTGT
CAACCATTCCTTCTTGTGTAATGGGTGGTGTGTGTGTAGCTCTTTATGGATTCATCGCAG
TATCAGGTCTTAAGATGATTCAGGACGTAGACTTAAACGATAACAGAAACTTATTCACAG
TATCAGTTATCCTTATCGCTGGTATCG
>71465|LL399497.1 Cylicostephanus goldi genome assembly C_goldi_Cheshire ,scaffold CGOC_scaffold0022050
TTTTAACGTAATTGAGCAAATGATCAATTTCGTGCTCACTATTTATAAAGAAATCAGATT
CAGGTAGAAAGGGAGCAATAATGCGAGATACAAAGGTTTCTTCGCCCGAAGGCATGAAGA
GAGTGTGCGAAAACGATTCCTTGGCATTATACATAAACGAAGAGAAGACGGACATTGCTG
TTGTGGACAAAGAAACCGGTAAAACCTGGTATTCaAACGCGGATGATGATTCATTTGCTT
CCGCATATTACAAGCGTTTTTTACACAGCCAGCTTCAGGTAACTTACTTTAACGAAAACG
TACAGGCATCCACTATGGACAACTACAACGATTCGATTTTAAACGGTCAGTTTGAAACAG
AGTACTTTGCTTACTCTTCCCGAGGTTATATCTCAGGAAAGACTTGATTCTTTTAAAGAA
AAGATGTCAAAGGCGCAGTTAAAGAAAATCAATCGTAACTATACATTGATTGATCCAAAT
AAAGAGCTTAACGACGATGCAAAGGCAAATGTGGATAAGTATAAAGGCTTCGATGGAAAG
GCCTTTTATGTACTTAGAAGCGGAGTTAAAACGGAAGCGGAAGCTTAATTAACTTAAACA
ATCAAAAGACAAATGTTACTGCCTATACTGCCAATGTATACGGAGATGATTTAACCAAAA
ACTTTATGAATACAAAGGCATCGGAAGCAGACCCCGCTCTTGGTATTTGGCTTAAAGACA
ACAGATAAGGCTTTCTTGGCAGTTATTACAAACGGGGAAGGATATGCAAACATATCCGCA
GACATTTCAGGAAAGACTACATCTTACAATAATGTATTTGCAGGTTTTTCTTACCT
>71465|LL399569.1 Cylicostephanus goldi genome assembly C_goldi_Cheshire ,scaffold CGOC_contig0016305
AGTTGGTTGTTAATTGTATACCGGATGCCGACCGAGGCCGACAAGCTAAAATTCGTTCAC
TTCGAATCCAACGAGAAGTTCTCCAGGCCCCGAGAGGCCCAGAAATCCCGATCTTCCCTT
ATCTACATTGTTCTATCAACTAGAGGCTGTTAACCTTGGAGACCTGCTGCGGTTATGAGT
ACGGCTAGGTATGAAAATTATTATTTCCCCAGGATTTTCAAGGACCGTTAGGAACGCACC
GGACATTCCAAAAGAGGAATGCTTTGCCAACCATACTACCCTTTCTCCAGTTAATCTGAT
TTCAGGGTGACCTACTGATGTCTCCTAATTCATTTACGTTACCGTAATAAATATCCATAG
CCTAGTTCCGGAATATTAACCGGATTCCCTTTCGATAAGGTGGAACGAAAAATCGTTCAC
TTTAAAACGGAGCTTCCCTATCTCTTAGGATCGACTTACCCATGTCCAACTGCTGTTCAC
ATGGAACCTTTCTCCACTTCAGTCTTCAAAGTTCTCATTTaAATATTTGCTACgAcCaCC
AAGATCTGCACTAGAGGCTGTTTCACTCGGATTTACATCCTAAGCTTCTTCACAAATCTC
CACGCCCTAGATCGGCTTCGCTTTTACCCTAACGGTGGGGTATGAGTAACACGCTTGAGC
GCCATCCATTTTCAGGGCTAGTTCATTCggCaGaTcaGTTGTTACACACTCCTTAGCGGA
TTCCGACTTCCATGGCCACCGTCCTGCTGTCTAGATGAACCAACACCTTTTGTGGTGTCT
AAATGAGCGTGTATTCCGGCACGTTAACCCCACGATCGGTTCATCCCGCATCGCCAGTTC
TGCTTACCAAAAATGGCCCACTAGAAACTCTCATTCAAATGCCCAAGTTCAAATTAAGTA
ACTTAAGCTTGAGTTAAGACTGTTTCAGTCCTAAGACCTCTAATCATTCGCTTTACCTCA
TAAAACTGATTGAGTTTCTGCTATCCTGAGGGAAACTTCGGAGGGAACCAGCTACTAGA
>71465|LL400141.1 Cylicostephanus goldi genome assembly C_goldi_Cheshire ,scaffold CGOC_scaffold0022324
TATGATGCTAAGCGCCTTTTTCCTGATTGGCGCATCAACCGTCATAATTTCCAAAACATG
ATGTGCTACCCATCTTTTAACTTCTTCgtgATCAGAATCAAGTAGCTTTACAAAATCATC
CTTTAGCTCATAATGCGTCTTCTCTATCAACGACACAATCTTTCTGTTGCGATTTGCCAA
TCGATTAGAGTTCTTTTTTTCTTGTCTCCAAAATCATCATAAGACAGTTTCATATCCACG
ATGTTTTGTATGTATTCAGATATAATATCCATGCTCATCCCATGCCTTTATATAACTTGC
gACTCaTTccgATCaAAGCTCTGCTCAAGATATGTAACTGTTCCATTATCATAATCAATG
ATTGGTTTGCCGAGTTTTTCTTTTACGGTATTCGGATCAACATCACCATAACACATCTTC
AAGTCAGGCATCATAAACTGTACTATCTCATCTAAATGAGAGTAATAATTttTCGGAAGA
GCATCATCAACTTCACAAGTATATTTGCCAATGCTTTCATTAAAATCCATCAACCGTTAC
AAACTTTTCATTCCCGTCATCATCAACAAGTGTTACTGATACCGTAGGCTTCTGCCCAGG
CTGTAGCTCTTCGCAACCATAATCTCCATCAAATATCTGCTTTATCGTCCACATGTCTCA
CCTTCATGCGCATTATCGATACATTGCAAGCTCTATGCTATCCATATACTGGCACAAAGA
ATGATTAAAGGCCTCATAGTCTGCCTTCTTAAACTCTTCATTTGCCGGTGCCACGCTAAC
ATCTACGGCAGCAAGTTGATTGTAGAAGGTTATCATAATCGGCACCTTTATAATCGT
>71465|LL401461.1 Cylicostephanus goldi genome assembly C_goldi_Cheshire ,scaffold CGOC_scaffold0022861
CTAGCGAAGAATGCTACACTTCACCTATGCGGGGTAAGGCAGAAGGTATTGTGTATGCCA
CAAAGCCCTTATCCTATAACGGTGAACTTATTGAAAACTTCTCTGTGAGATTTGAAAACG
GTAAAGCAGTGGAAGTTAAGGCTGAAAAGAACCAAAAACTTTTAGAGCAGATGATTTCTA
TGGATGAAGGTGCGGCTTATCTTGGCGAATGTGCCCTTGTTCCCGTAAATTCACCCATTT
CAGAATCAAACATGTTGTTCTATTGCACCTTATTTGATGAAAATGCCGCTTGTCACCTTG
CATTGGGACATGGCTTTACCAACACCCTTCGCGACTAAGTGTCACAAAATGGGCATCAAC
GATTCCATGGAGCACGTTGACTTCATGATCGGCTACGAAGGCCTTGATATCGATGCAGTC
ACCTTCGATGGACGCGGCAAATGGGCTTTTGAAGTGTAAGGAAGCTATATACTATTTATT
GTTTGAGTGCCACACAGGCTACTTAAATGCCATAATGGCAAAAAATATGAGACAGGGGTA
TTAACATGAAAGTTTGGTACAGAATCAGACAGTTGGCTTTCGCAATAGGCATTGCTTGCC
TAATCAGAACGCCAAAAGTAATTAAAGGAATCGGcAGCCTTgAAAGATTACCCGATTTAT
ATGCGATTCCCACAACTGCCGGCACAGGGTCTGAGACCACAGCGGCAGCCGTCATAACAG
ACACCATTAACGGATCTTAAGCATTATAAATACGCGTTGAACGATTTTTGCATGGTGCCT
CGCTACGCGGTTTTGGATGCCTCATTAAaGATCAGCGTCCCAAAGAAAATCACcGCGGTT
ACAGGTTTGGATGCTTTATGCCATGCCGTTGAAGCCTACACAAATGATTTTGCCACAAAA
ACGGTTAA
>71465|LL401827.1 Cylicostephanus goldi genome assembly C_goldi_Cheshire ,scaffold CGOC_scaffold0023033
GGCTTATTGGTTTACTAAGTATACGCTATGAATTACCCGAAAAACTTACAAACATTTATG
GTGATATCGGATATGGTGTAAGACCTTCCTGCAGAAATAAAGGATATGCCACAATGATGC
TACGTTATGCCGTGTCTGTATGCAAAGAAAAAGGGAAGAAAAAGATATTGGTTGGATGCT
ATAAGGACAATATAGCGTCTGCAGCCACTATAAGAAAGAATGGTGGAGTGCTTGTAAATG
AAAATAATAACTATAATGAAGGCAGAGTAAGTCAGTATTATTTGATAGTAATGTAGATAg
GGGGGATCAACTATTATGAGATTTTCAACAACGTTATTGGCAGTACGCGATATGAATCGC
TCGCTTGAATTTTATAAGACATTCTTTGATCAGGATGTTGAATGTGATCTTGGCTGGAAC
AAGTTGCTTACATGTGGTCTGGCCCTTCAGGAGCATTTTGATATTCAGCACCCTATAGAT
CTTGTAAAAAAATGGCATGAGAACTATCTGGCAAGAAAGGAGAAATAAGTTTTATGGCTA
TTTCGGTTATTCCCTATTTGGGATTTAATGGCAATTGTAAGGAAGCGGTTGAAAGGTATA
TAAGCGTATTTGGCGGTCAAATATATCATATTTCCTTTTGGGGGCAGGAAAACTGTGATG
AATCATCCAGATGGGGAAAGGTCATGCATGTGGAGTTTGACCTCGGTGATACACGTATGA
GTGCAAGTGATACTCCATTTCAATTTGTGAATGATGGTGCTGTGAGGCTGATGATTCATA
TGGACGGCAAAGATGAAGCATTGAAGGCGGTGGAAAGTCTTTCAGAAGGCGGTACAATCC
TTAATCCGCTTTgAcCaCATCCTGGATATCaGatctTGGATTTTCACATGTCCAAACCCT
GATTATAGAGGGGAATAATGATGAACACAAAGACGATTTATCCGGAAGGACAACTTGACA
ATATACAGTATGTATATGTTTTTGCGCAATATCAGAAGAATGGATTTTTTTCGATGTGGG
TTCCACGTTGATGAACGAGGAAAAAG
>71465|LL403208.1 Cylicostephanus goldi genome assembly C_goldi_Cheshire ,scaffold CGOC_scaffold0023654
TGTGCTCTTCCGATCTAAAGAAAGTGCTTCCCCGTGAAGATATTCTCCCTCAAAATAACT
TTCAACCGCATGACCGATTGAATGACCGAAATTAAGTAAAGCTCTGTCACCCTTTTCAAA
AGGATCTagCTTTCAACAAATAAGCCACATGTAGAACTTTTGATCTGCAATAAGGCCATG
CTTCATGATTTCTGCAAAGCCTGAATAATACTCTCTGTCCGGCAAAGTATCAAGAGTAGA
AAGATTCATATAGATTAAAGAAGGCATATCAAATGCACCTATTGTATTTTTGATACCTTC
AAAATCAACGCCGGTTTTGCCGCCGATAGAAGCATCCGCCATGGCAAGTAAAGTGGTGGG
CAAATTTACATGGGCCACTCCTCTTTTGTAGATGGATGCAACAAATCCCGAAAGATCAGA
CACAACGCCTCCGCCGATACTGATTATAACGTCAGATCTTGAAAAATTAACCGATAAAGT
TCTTCTTTTACTTCCTTTTCATATAAAGGAAACACGTTTGAATCAGAAACCAGACATACA
CACTTTATATCAGGAAAAATATCAATTAATATTGAAGATAAATCTTCAAAGGATTCTTTA
GTCACAATATTGTAGCTGCTTACTTTTTTGCTTGTTACTGTAATTTCCATTTAGTAATAT
TCCTTTCGGTTAAAATAATCACCGCTCTTTTCTCAAAAAAAATCCTGCCATTTGCATGAC
AGGATCAATCTGCTTTTATAAAGCATCAAATGCAC
>71465|LL409156.1 Cylicostephanus goldi genome assembly C_goldi_Cheshire ,scaffold CGOC_scaffold0026197
ATCCTTTAATAATTGCTACGTTGTTTAGAGTGTATCATCTTAATGAAAGTATTTCAATAT
TTTTACGAACAAATGTTTGCAGTTTGACAAATATATTTTCTTAAGCCTAGACTAACCATA
GAAGAAAAGACAGCGCATGAAAGCGAGACAATTATGACTTTAAAGGAAATTAAAATCGGC
GAAAGCTGTGTCATCACAAAAGTTGGCGGAAAAGGCGCCCTTAGACAGCACTTTTtAGAT
ATaGatcGGaAGAGCGaCCTGTTCTTaCTTTTGCTTTGGTTGGAAATCAAAACTGCGGAA
AGACCACTCTTTTTAACCAGCTTACAGGCGCCAATCAGCACGTGGGCAACTTCCCCGGCG
TCACCGTGGACAGAAAAGACGGCGTAATTAAGggCCgAtCcCAAACACTTTGGTAACAGA
CCTTCCGGGCATTTACTCAATGTCTCCTTACAGTAGCGAAGAAATTGTGTCAAGAAGCTT
TGTgCTTGATGAAAAGCCAAAAGCCATCATAAATATAGTGGATGCCACAAATATTCAAAG
AAACCTGTATCTGACCATGCAGCTTCTTGAAATGAATATTCCAATGGTGGTAGCaCTTAA
CATGATGGATGAAATCACCACTAACGGCGGTACCATCGATATAAATGAAATGGAAGCAGC
TTTGGGAGTCCCCGTTGTCCCCATTTCTGCTGCCAAGAATGAAGGCATAGATCGaAaGAG
CTTATTGAGCACGCTATTCACGTGGCAGAATATCAGGAGC
>71465|LL416904.1 Cylicostephanus goldi genome assembly C_goldi_Cheshire ,scaffold CGOC_scaffold0029289
GCCTGAACGGAATCAGTGTGAAAATAAATATCTCTTTCTTTACAATACTTACCAATCTCA
TCTATTGGCTGATAAACTCCGGTTTCATTGTTTACACTCATAACAGAGACTAAAACCGTA
TCTTCTCTTATGGCGTCTTTTACTTTTTCAAAGCTTACAAGCCCGTTTTCATCAGGGTTT
ACGAAGGTCACCATAAATCCGTTTTCTTtTAAACTTAGATTCTACCCCCGCTTTATATGC
CCCTTGTGCATTTGCGTAATGGTTTTTAAGGGTATCTATGTAGACTTTTAAAGCTTCATC
ATTAATTTTTGTGGTGGCCGCATTGTCGGCATATACGTTTAATTTCATAACTAAAATAAT
AACAAAAGACATTCCCCTCATCAAGGGAATGTCTTTATTTATCTTATCCTCTGGGATGTG
CTTTGTTGTATACGTCTCTTATTCtTGAGTGGTTAAGATTTCTTTCTTAAGGTATGAGGC
GTAATGTCTGCTTCAATGCCTGCTTTCTTTGTGTAATACTTTATCAGTTTCCAAAATCCC
TGTCTTGACATCGGCTGACCCGAGCAATTAACAAAAAGTATATCGGAATTTTTATCTTCA
AGCATTGTATCTCTTGATTCGTCAAAATACTTTTGCATTGCAGCCTTTGCTTCGTGaTCC
GAAAGGAATGACTCTTTCTTTG
>71465|LL417217.1 Cylicostephanus goldi genome assembly C_goldi_Cheshire ,scaffold CGOC_scaffold0029425
AGTATAGCCCTAAATGATAAAACCCTCAACTTTATTTGGCAAATTGTCAGGTGGCGCTGG
ATAATCGAAATAGATCGATCTAAAGAAAAATTTTTTAATCTTTTTGTAAAATATACTTGA
CAaAGTGTAAAATAGAAATGTATATTGTAATCGCGCATTCATGGAAAGTAACGGAGACAT
GGCTTTATATCAGCAAAAGATATTGGAAGTTTCAACCAACCCCGAACTTCTTACAAAACT
TCAGTTTGCGGGTGAGATTGCATGTCTTGTGTGTGTAGGCTTCTGGTATTACTTTGGATA
CGTTAAGAAGGATAAAACGGCAGGAACCtAgAAGCCCTTTTATAAAAAGTTTAACAGCAT
AAAGGACGTTTTATTTGTACTTACAGGCTTGTGCTCTTCCGATCTTTCAGGGATTGTACG
TGCTTCCCATGGGACTTTTCTGGGGATTTGTAGGATATAAGTATAATTCGGTTGTTCCTT
GCATAATTTGCCACGTTGTAAATAATACATTGGCATTAATCATTTCCGATAAGGTAAGCC
CCATTATCGTATTTATCGTGTTTGCTGCAATTGCAGCCTTTATCGGAATCAAATTTAACC
TGTTTTCCGTAGATAAAAAGATCGGAA
>71465|LL419114.1 Cylicostephanus goldi genome assembly C_goldi_Cheshire ,scaffold CGOC_scaffold0030139
TCTTGTTTTAATATGGAGGAAGTATGGCAGAACTAAAAATGAGATTCCCCGGTGGCTTGG
CAAAATCATTTACCATGAGCTACGACGATGGGGTAGAGCAGGACAAAAAGCTTGTTTCAA
TCATGAAAAAGTATGGACTTAAGGATACCTTTAACTTAAACAGCGGAGTTTACGCTAAAA
AAGGTACGGTCTCGATCTGTTGCTTCACATaCATTCACACATCCTTTTTTGGAAAGAATT
CCAACCTATCAATGTGCAACGGAAATCCTTAAAGACAGAGAAAAATTGGAAAGCCAGTTT
GACACTATAGTAAGAGGCTTTGCTTATCCCTTCGGAACCTTTAATGATGAAGTGGTTAAC
ATTTTAAAAGAGTGCGGAATTGCATATGCAAGAACCGTTCGCTCCACAAGGCTTTTTAAA
ATGCCTCAGAATTGGCTTTTGTTAGACCCTACATGTCATCACGACGATGAAAAATTGTTT
GAACTTGCTGATAAGTTTATAAATGCAAAGACGATTACGGATATCCAATGATGTTCTATC
TTTGGGGACATGCTTACGAGTTTGAAGCAAACAACAACTGGGAAAGAATTGAAGAGTTTG
CCGAAAAGATTTCAGGTAAAGAAGACGTTTGGTACGCTACAAACATTGAAATTTGTGAAT
ACACTGAAGACTTTAAGCGCTTAAGAACAAATGTGGACTTTACTAAGGTATATAATCCCG
CGGCAAGGACAATTTGGTTTACCTACAGAGATAAGCCCTATAAGATTGAGCCCGGGGAAG
AAATGTCAATCTAACATTTTGACAATTAATTCAAACATCAAAGTATGTATTTAAAAGACA
TACGTGATTATACTCTATTTTAGAAAGACAAAAA
>71465|LL425981.1 Cylicostephanus goldi genome assembly C_goldi_Cheshire ,scaffold CGOC_scaffold0032617
CCAGATCAGAATCTTCCATCTTATCTTCGAGAGATACGCTTGTTCCTGTTAATGCCTCAG
CAATATCATCTGTTTCGCTTCCGCTCTTTTTAACACTTAACCAATAATCGCTGGCTCCAT
CGACTGAATACCAGTTTAAAGTACCATCAGTGGACCAATATGTATGAAGCACCGGCAATG
ACCGGCaAtgcggAAGCAAGAGATTTTGTTGTAAAGGGCAAACATAAAATCTCGCGGTCT
GCACAATCACTGCCTGCAACAACTCTGTTATCATACTCACAATATGCAACATAGCCTGTT
CTATCAAGCATACCTTCATTATTCCTGATTATAAGCCGGCCGTTGTTGGCAAATGTATAT
CCATTTTTTgaGTTTTTATCTCAATTATCAACCGATAAAGATCGGAAGAGCAGTATTATC
AGAGGCAGAACTATAATAATCTCTGCCGGTATCATCTTGCCATGATGCTATATGATCATA
CATCGAGATATATTCGTTTTTTCTATCCT
>71465|LL436071.1 Cylicostephanus goldi genome assembly C_goldi_Cheshire ,scaffold CGOC_scaffold0036067
GCTCTTCCGATaaGTATTTTAATAAAAAAGACTTATCCGGTATTGCATTTACAAGCATTT
CAAACAATTTATTCAGTGATTATCCGGATTCAAGATATACTGACAGGCAGGCTTCAAAAT
TAAAGAATGAAGAAAGCATAGcCCTTTTATCgAAAGaGATAAAAATGTTTTATCGGACAA
TGCAAACGAATACGCCGCAAcAAAAAGTGATGTGATAATGAATGCGCCGCTTTATTCAAA
CGATTTTAAGATTTTGGATAAAGACATTCCTTTCTATGAGCTTGTATTTCACGGATATAA
AGATTACACGGGAGAGCCCCTTAACTTGGCTGATTCCTATGGCTCTTCCGATCTTCCTTA
ACCGGCAAAGAGGCAGTGTGGGGAATATTGTTTATACTTCCGTTCCTCATTGGTTTCTTT
GGAATCTTCCTTCCCATGATAGTAGATTCGATTCGCTTCAGCTTTTCAAACATGGATGTG
GAAAGCACGGGATATGTGCTTCATA
>71465|LL437611.1 Cylicostephanus goldi genome assembly C_goldi_Cheshire ,scaffold CGOC_scaffold0036570
GAAATTATCTTAGCGATTTCTTCATCCGTAACAGCTTCATGAACAAGCTCAAGCTCTTTC
TTTTCATTATCCTTTTCAGCCTGCTCAAGCTCTTTCTTTAATTTAGGTAATTCTCCGTAA
GATAGCTCTGCGGCCTTTGTAGTTACCGTCTCTGCTTGCGGCCTGAATCTGAGCGTTGGT
ATCTTCAATCTTTTCACGTAGCTCTGACAAGCGCTCAACCGACTTTTTCTCGTTTTCCCA
ACGTGTCATCATGTTGGTAAGCTCATCTTTATCTTCCGCAAGTTCTTTCTTTAAAGCTTC
AAGCCTATCTTGACTTAGCTTTTTTCTTTTTTAAGAGCCGCCTCTTCGATTTCAAGTTGC
ATAACCTTACGCTTGCATTCATCGATTTCAACGGGCATTGAGTTCATCTCTGTTTCTTAA
AATAGAAATCATGTCTTCGACTGTAGGTTCTTCAACATATACAGGCTGGAAACGACGCTC
TAAAGCCGCATCTTTTTCAATGTACTCTCTGTATTCATCAAGTGTGGTGGCACCGATACA
GTGAAGTTCACCTCTTGCAAGCATGGGCTTTAACATGTTGCCGGCATCAAGGGCTCCGTC
TGTTTTACCTGCACCAACGATTGTGTGAAGTTCATCGATAAAAAGAATGATTTCGCCGTT
TGACTTTTTAACTTCTTCCAAAACAGCCTTAAGTCTTTCC
>71465|LL439267.1 Cylicostephanus goldi genome assembly C_goldi_Cheshire ,scaffold CGOC_scaffold0037082
CAGGCGTTAAGAGAATAAATGTTAAGGTCGAGCTTCCCGATGCTAAGTGGCTTAGCGTAG
ACAAAAAAGACATTACCTTTAAGTGCGATAAGTCAAAGCTTAAAGGCGAGAAAGAAGAAA
CCGCACTTGTTAAGGTTTCTGATGCAAACACAACCGTATTGAACGGGGAAGAGGGAAAGG
TTTATAACACAGTTTCAAAAGACTATAAGATTGGCTCAGGAAAAGATGTTGAATGGGGCT
CAGGCGTTTTAAACAAGAGAAGAAACTGTAAGAGCAAAATCACCTTAAAGGAAGGTGTAA
ACAATATTAAAATATCAATGATGGATGCAGGATTGGTACCGCTTCGCGTTTACATCTATA
AGGATGAACCGCCGGTTTcTTATCTTGGAATCAAACCTACAAAAGAAATGTAAAGGAGTG
GCACAAATGGAAATCGTTAATAACGAAAAGAAATTAAACGAGTACAGACAAAAAGCCATT
GCACTTGTGAGCCAGATGACTcttgaAGA
>71465|LL439786.1 Cylicostephanus goldi genome assembly C_goldi_Cheshire ,scaffold CGOC_scaffold0037256
TTTCTTTATTAATATAACAAGGCCCACAAGCACAACAGGCATTAGGGGGTGCATGTACCT
TATTTCAAGAATCGGATTAATGATCAGGCACACAAGATAAGCAAATGAAATTACAAGTAC
ACTTGTTAAGGCAAAAGAGAGCACATTTAAATAAAAGAGCACTGCAATAATTGCCACTAT
GGTTAAAATCTTTGATGTGCGTCCTCCGCCAAGCAAAAACCTTATTACGTTTGAAAGTTT
ATCGGGTTTATCTGCCCACCAGTTATTCTTCACTCTTCCTGTCTGGAAATGGGGAGCCAT
GGCAAATACAAAACTATATATGAAGCAATTGAAATGATACCGTAAAGATAAGTCTTTCCG
CGGTTCTTTAAAAAGTACACTAAGGATACTGAAAAAACCAAAATACCGCTTGTAACAAGG
CCGTAATAATGAGTGTAAGCAGAAAGCACGGAGAATATCACAAGCCACACCCAGTATGAT
TTCTTTTCTTTTTCAAAGATTTTTATTGAAAAAAGAGTCGCTATCAAAATGAATGCAAAG
CACAAAGCATACATTCTGATTTCTAAGTTATATTCTACGCAAGTAGCGGACA
>71465|LL443632.1 Cylicostephanus goldi genome assembly C_goldi_Cheshire ,scaffold CGOC_scaffold0038472
ATAAAGAAAGCCTTTATTAATTTAcGATCTGCTTACTGCCGCATCACTTCTTTTAGGCGT
CTTAATAAACATGCCATTTTCTCAGTTTATGATGAATCACTATCACACAGGTATGGATGA
AAGAGTAAGCGGTTTTTCAAAGATCGGAATCTTAGGTTTTTCTCTTAAATATTCATATGT
GTGGTTTTTCTCATACTTTAATAACGAGATTCTTTCAAGATCGGGATGAATTTCTTGCTT
GTAATAATGCCAAGTAACGGAATGAGAGATATTTTAAGATATCAATATGTACTTATCTTT
CCTTTGCTTTTTATGTTACATGATAAGCTTGACGGTTATTTATATACAAACGTCCTTAAA
GTTTTGTCACACGCAGCAATCGTTTTTATACTTATTGCCAATGTGATTTCTGCAAACTCT
ACCGCACTTATGTATAAATACACTTATGAAGATGCCATTAATCAGGCTAACTTCATGATG
AATGAGGTATATGATTTAGAAGATTACGTTGCAAATGAAACGCCCATTATCCTTACAGGC
CCCATTTCATACAGCGCCCTTCAGGATAAATACCCAAAGATTTTTAGATATGCGGAAGTT
GAAGGAcGtCCCgTCcgaTCTggaaTGACTTTTACGGAATGAACATATGCAGATATCAAT
TTTTCCAGGAATT
>71465|LL446046.1 Cylicostephanus goldi genome assembly C_goldi_Cheshire ,scaffold CGOC_scaffold0039225
AGAACCTCCTTACCACCATTAACAATATTCTTGACTACGAGAATATGCTTAATGACGATA
TTTCTTTAAATATCGAAGTCTTTGATGTAACAAGGCTTATTAACGAAGTTGTTTCGATTG
CAAAGATTAACTTAGGCGATAAGGATGTGCATCTTTTGGTGGATGTGGATCCAAGCCTTC
CCAAAAAACTTGTGGGAGACGGAGCACGTATTAAGCAGGTGCTTGTGCAGCTTTTGTCTA
ACTCAGCAAAGTTTACTCAAAAAGGTCATGTTTTTTTAACCGTAAAAAACGAAGGCGTAA
GGGACAATTGTAAGGTCTTTGCTTTAGAGAGAATCCTTTTACCCTTTGAtctACAGGAAA
ATGCAACAACGGTTAGAAAGGCAGGAGACTTAGGAATTGGCCTTACCATTGCAAAGAGCA
TAGAGATCGTTGAAAACGATAAAAAGAAGATTACACACATTTTCCTTGAGCACGAAAAAT
ATGTGCAGGTCAAAGATATAAAGGAAATAAGAGATTTATCCATTAAGTTTGTTGATTTTA
TCGAATCTGTAAAGCAGGCAACAAACGATGATGAAGCCG
>71465|LL450474.1 Cylicostephanus goldi genome assembly C_goldi_Cheshire ,scaffold CGOC_scaffold0040591
GACGCTCTTCCGATCTTTCACTCGAAGGGCTCTAAGGGCACTTCCATAGCATTTTCATTG
GAGCTTGGAAGATATTCAAtcggAATAGTCTCCGCCCTTCATTCGTATAAGGGTCTCTCC
GTCAAATACTGTCTCCACATATTTTCTTTCTTCACCCAATTGATGAATCTTTAAAGATCC
ATTCCAATCgTAGGTATAGGCCCTGTAGTTATGGTCCGTAAGCCCCACGTTATCAAAGTC
AAATACTTTCGTCCATGTGCTGTCTCTCGGAATCGCCCTTATTGAGCAATCATTATCCGC
TTCATAGTCTTCCGAGAAAAGAATATCACCGGAAAACGACTCATAATGCACAGTACTGTT
ATACTTATTGACTCTAAAAATACTAAAGACGCACAGAATAAGTATAAGTAATAGTGACAT
CCCGAAATTAATCACTGCTCTTTTGCTTTTCTTGTCTCTAATCATGATTGCCATCCTTCA
AAATTGTTCGAAATCAATCCATcagaAGCCGAGTGCTcaTaTCCGAAAGAAATACTTATC
CTCCATGCCTCATATACAATATTACAATCAATCTTATATTTATCCACTAaAGATCG
>71465|LL450544.1 Cylicostephanus goldi genome assembly C_goldi_Cheshire ,scaffold CGOC_scaffold0040611
AGCCGAAAGATTCGGAGCATATTGTCAGGAGTATATCGAGAAGAATAGCGCACAGTAGGA
TAAAGAAGCACGATTTTTAGTACCTTTTGCCTTGCTAAGATGTAGTATAATGAAGAACAA
TTTTGTAAAAGACATGAGGAGTGAACATTATCATGAAGAAATTTTTAACAGGAGTGATTG
CTATGGGTATTATTTCTATACTCACAGGATGTACCCGAACCGCACCGACAAAACCTCAGG
AAAGCGTCAAAAGCACCAAGGAATCCGCCGAAGTAACAAAATCTGTTCTCAAAAATAATG
ACAGTTCTGTCAATTTTTCCGCTACAACACATGCTCTTTTAAAAAGTAATCAGATTCTTA
AATATGCAGATCTGACAAGCGATTTGTCTCGCACCGTATATTACCGCAAAACAGAACCCG
TTCTTATTCACTAGATAaCAATAAGGACTATATATGGATATGCGAAGAAAGCAAAGACGG
ACAGCTTATCAGCGCTTCATTTTTTTATCCCACCGAATATAATTCTTTcGGATCGGATAA
CGGAAACGTAAATCTTGCTATCGGTGATGAAATTCTTGATCCGGCCGACTTTATAATGAC
CAAGTCCGTTAACTGCTTTGGTTCTTCTACTTCCACCGTTCATT
>71465|LL452610.1 Cylicostephanus goldi genome assembly C_goldi_Cheshire ,scaffold CGOC_scaffold0041231
GAAATCGGAGAGTTTTCTTCCCGTCTTTTTGGAAATAACGACATATTTATGGGGCTTGAA
GAAGGCAAATATGGTAAAATGAATTTTGAAGATGTGTTTTATGGGAAACTTATAAACATT
ACTGAGGAGTTTTAGCGGGGCATGGCAAAGAATAAGCGTAACACCGGTATAAAGTGGAGA
ATGATAAGGTTTTTGGTTTATGTTGGCTTGTGCCCATCGCCATAGCTTCCTTTCTTGTGT
CTTTTGTTATGTCCAGGCGGCTTTTTTGCCAAATGCAGGAAACGGTTACAAATTCCTTAT
CTAAGGTTGCAAACATCATTGGTGATATCACTTTGTATCTTACAGGGCAGTACCGCTACA
ACAAACgTACAAACAGCGTAATGCTTTTCTTTACAGCAAATCCCAGACTTTTTTATTCAA
CATACGATTCAAGTTCCTCCATTAACGATGTTCAGGCATTCAGGATTAATGCCATGGGCG
ACATGATTAATCTTTCAAACACCATCGATACTTCAATTTATTTATACATGATAGATTCAA
AGCTCTATC
>71465|LL456457.1 Cylicostephanus goldi genome assembly C_goldi_Cheshire ,scaffold CGOC_scaffold0042317
ATCAATGGCAGTATCACTTATTGTGGTGAGATGCGTCTAAAAAATGGGAAATTAAGCTTA
AAAAGCAATTGCTTAGTTACTTGGCTAATGATTGGCGTTATGTCAGATCCCGAATTTGTA
AGCGACCCTTCAGCCGTAGTTCCTATGGAATTTcCaATCTGAGTcACCACATTTGAACAG
TTCAATGACTCTGTTGATATAATTAGAGATGTGACCCGACTTATCGTTTGCTCAAAGCTT
TCCATGGCATCTGCGGAGGCAGAAAGCAGAAGGTCTAAATCTTCGGAAGAAGAAATAAGA
ATTTCCATGAAGCGTGTGGAAGCAATTTCCGCAGTGGTACAGCTTCTTGATTCAAACGAT
GCTATCGAAATCATTATGAATTCCATGCTTAAAATCGTGG
>71465|LL457352.1 Cylicostephanus goldi genome assembly C_goldi_Cheshire ,scaffold CGOC_scaffold0042556
AGCGCCTGTATTTTAAGCAGGATGAAATAGAAGCTACGGGAAGAAAGCCCTCTTCAATTG
AAAAGCATGGACTAAAGTGCAATCATTATGTATTTTCATTTGGGGCAAGAGCCTACGATA
TTCTTGATGAATATGGGGTAACCTGTGCTTATTCAAATGTTGATGATATAAGTGTGGGAC
ATGATTTTAGGGATGTATATGTCGGCAAAGAAGTAGAAGTTCCTAAGATAAAATAAATCT
AACAAGGAGATACTCACcGGGAAAATGATTAGTGTAAAGAAAATAAAAAAGTATGCAACC
ATATGTTTTTGCCTGATTTTAGCAATATCTGTAACAGCCTGTGGGAAAAAGAACGAtcga
ActaattaaAGTGTGTTGCCCAaCAGGCAGAGATTTCATCCCTGCGTTTTGCAATTGACA
ACATTTTATGGCTTAAGGGTGAAGGTGGAAGTCTTTCGGATGTGGTTGATTCAGCTCCCT
TTGGCTCATGGGAGGAGATAGCTGCTGTGTCACCATCATCCCCGGCTGTAGAATACTTTG
AAGGCCTTCT
>71465|LL457913.1 Cylicostephanus goldi genome assembly C_goldi_Cheshire ,scaffold CGOC_scaffold0042727
CGTATTCTGCATCAAATGAAGTTGTGTCAACATCAACATTGACTATCAAACTACCGGAAT
ATGAGCCCGTAAAATAGTTCTCTCCATCATCCTTATAGGCTACAAGCTGAAGTGAATACA
GTGCCGGACATAACGTTCCATCATCTACATATGCCTCACCCTGAACAGTCCCGCCTACGT
CTATGACATAAACCGGATTAATATTATGATACAGATTACTAAGCACAGCTTTTTGAAATC
TTCTCAGACGTTCTTTTGCATTCAGTAGTTCTACCAGATCCGCATACTTTTTTTGGTCAC
GTTCAAACTCTTCAAAACTTACACCGACTCAAACTTTATTCCCACATCCTTAAGTAACCT
TATGGTGTCAGCCCATTCATAGATTCCATGTGCTGTTTCTCCGGCAGATTCAATACTTTG
AAGTACTGTAACAATGTTAACGTTATCACCTGTCGGTATACTTGGAATATTAATCGGAGA
TACATAGTTTACTACACTTTGAAAACTGTCTACTCCAAGTATCTTTGCCAGGTTGTTCTT
TATTCGGTCAATGTCATCACTTCCGAATTCCAAACTCTGAGTCAGTGAATTTACCAAAAG
CTTGTCTGCATATGCATCATCTATAGTCTTATATTCAGGAACGTCCTTCACTGCATCCTT
TATAGCCTG
>71465|LL459478.1 Cylicostephanus goldi genome assembly C_goldi_Cheshire ,scaffold CGOC_scaffold0043167
GCTCTTCCGATCTTTATAACCGGCGATGTTGATAAAGTGGAAGTTGTGTACTATGAATCA
GAGACACAAAAGTATGATATTTCTGAAGAAAACGGTAAACTTATAATCACAAGAAAAGAA
AATCAGGGTGTACAGTTTGGATTCTGGTTTGATGTAGACTTTAAAGATTATACAATGACA
GTAACACTTCCGGAAAGCTTTGAGGGTGAAATCAAAGCAGATTATTCATCGGGTGCGGTT
AGTATGATAATACGGAAAAGCTTACCGTTAAATGTACATCGGATCTCACCACCTCAGGTT
CTTGTAACTTAAACAATTCAAGAAGCGGCGACAAGACTTTGGACCTTGATGCAACAAGCG
GAGATATCAGTATTCGCTTTGAAAAATAGGTGTTGACAAGAGA
>71465|LL462135.1 Cylicostephanus goldi genome assembly C_goldi_Cheshire ,scaffold CGOC_scaffold0043898
AGAAACGTAGTAAAACCTTGAATGTAATACTACCAAGGGGGTGGTCACCCTATCTGACCA
GGGGTGGTCACTTTTGTATTCTAACACGGTAGGGGTGGTCAAAGATATATAAATATGAAG
AAACTCTCTTCTCTCCATAGTTACAGCAGTCAATACCCGTTCGCAGAACCTGGCTGCTTC
CAGCAAGGAAATCACTTTCTCCATGGAGAACATTTCAGCATCAACGGCAGAAATCAAGGA
AGCATTGGCTCAATATCGTTACGGAAAGTAAGCATCCCAATATAATCCATACCCAGGGAT
TAGGTAACAATCCGCCTGAATTCTGAGGCACATCTTCAGGTTCGATATTTCCTGTAGAAG
CTTCTCCCTCACCGTTATCGCCTACTAAAGATTCGTTTTGTTCATTATCATCTGAAGACT
CACTGTCTTCCGATGCACTGTTATTGTCATCGATTGTAGTATCATTTCCGGCTTCACTTC
CTGTTTCATTTGAAGCTGATGCTGTTGATTCACCCGCTCCGGGAGTAGTTGCAACAGAAG
TCTTCTCATCCTGTTTCCACAAAGCATACAAATCCATATCTGAAGTTATAGCCGTGTTAA
AGTCAAACTTTTGGTCT
>71465|LL464194.1 Cylicostephanus goldi genome assembly C_goldi_Cheshire ,scaffold CGOC_contig0058583
GATCTTAATATTTTATATGATTTGCACCACTTTCAATAAAGTATTTTTTAAGTTTTGATT
TTGGAAGATAAGTGCTTTTAAAGCTTTTTTCCCAATATTCAATTTCAGTAGAGAAATTTT
TTGCAATTTGaaataGATCGGAAGAGTCTTTAGATATAGAAATAATTTTTCTATTAATTA
AATCCATAATTGTTGCTTGGAATCCATGAGTATCTGGTTCTCCAATTGTTTTTCCAAATC
CTCCTTGCATTGCATTTACAAATGCAGGAGAATCTTTTGTTGGAGGTTCTCTTTCATAAA
TTCCATTGAGaTCGGAAAGGTTCTCTTCCTTCTCTAAAGTAAATTATCACAGGTATTGCA
AgAGAAAGAATAgCTAAAATATCTACAACTAAAAATCCAGTATTTGCAAATTCATTTGCA
TTTTCATA
>71465|LL464245.1 Cylicostephanus goldi genome assembly C_goldi_Cheshire ,scaffold CGOC_scaffold0044438
ATACCCTTAAAATACCAGATGTGTGAAACGGGAGCTGCAAGTTCGATACGTCCCATACGT
TCACGACGAACACTGGCCTTTGTTACTTCTACACCACAGCGGTCGCAGATAACGCCTTTA
TAGCGAATCTTTTTGTACTTACCGCAGTGACATTCCCAGTCCTTGCTGGGTCCGAATCTA
AACCGATCTGGATCTTATCAAAGGTCATCGGCTGCTGTATACCATTATTAATTTCCGACA
TTTATGGCGCTCCTTTACAATTATTTTTGTAATTCATTTACCTTATTCGTCAAGGCTTCC
TTCGAAGGATTCATCGGCTTCCACTAATTCGCCCGATTCATCGAATTCCTGTGTCTGATA
GCCGGCATTTGTGAATTCGGCACGTGAATATGTGCCCTTTCTGTCATTGCCGTCCATTTC
AGCCATTCTGAAATCCGTTTCGCCATAATCGACAGATTC
>71465|LL464568.1 Cylicostephanus goldi genome assembly C_goldi_Cheshire ,scaffold CGOC_scaffold0044515
CGATTTATGCcTTGAGCGAACTTTTGGTTAATGCGGATGACTTATCCGCCGGAAGCAGAG
ACTTTGCAAAGACGATTCATTCATCTGCCGCAAACCTTTTGGAAATAATCAACGACTTAC
TTGATTTTTCAAAAATTTCGGCTCAAAAATATGACATCATAGATGAAGAATACGAaTcaa
CCGATCgCTTGTATCGGATGTAAGGGAAATGATTGCCATTCGTGCATGCGAAAAAGAACT
TAAATTCAACATGTACGTAAATCCtgATATTAGATTCGTGCAGGTTGACAGAGCAAAGAA
CAAAGCAAAAGAGGGTACAGGCTTAGGCCTTGCAATTTCAATTGCCCTTGCTCGCATGAT
GCACGGAAACATTACGGTTGAGAGTGAATACGGAAAAGGCTCCACATTTACAGCGACAGT
TGAACAGGTAATAAGAAGCCGCAAGACTTACAAAAAAGAGGTTA
>71465|LL465907.1 Cylicostephanus goldi genome assembly C_goldi_Cheshire ,scaffold CGOC_contig0059858
CAAGTTTTAAAAAACTAGAAGCTGCTTTTTGCCTTGCTTTTAATGCATATTGAATATTAC
GAGAATCATCAAAAATCCATGCCGCATGTAAATAATTAATTGCAGCAGCATTATAATCTT
CTACTGATTCATTCAAATAAGCATAAATTAAGTAATTACCCGCAGATCGGAAATTCCTTA
GATTTAAGTAActcTTCAGAATCTAAACCAGGAATTTCTTCACTAATGTCAAATGCAGTA
TATTTACAATATGGACATTTATCAATTATTACATAAATTGGATCTTCACCCATTCTTTGA
GGTCTACAATCTAATGTAGGATATCCTGTTTCATTCATACTTAAAAGAATTGTTTGTTCG
CTTTCACTCCCACAGTAAGCACATTTTTTAGTAATATATTCATAACGTGTCATTTCTTCT
TTAATCCAAGCTACTATATGAGAAGGAATATGAAGTAACTCCTCAAGAAATACAAAGACA
GTTAATagatCgTTTTCCATCTCATGTAAAGTG
>71465|LL467932.1 Cylicostephanus goldi genome assembly C_goldi_Cheshire ,scaffold CGOC_scaffold0045399
TCTTTTCTTCTGTCTTAGCTTCTTCTTCTGAAGCGCTGTCTACTGACAAAGGCTCTTCGT
TGATTTTAAAAGGAGCTGATGCAGATGTTTCTTCTTTGCTACCGCATGCAGCAAGTGAAA
TCATCATCATGGCTGCGAGTGCAACACTAAAAATTTTTTTCATTTCATTACCTCTACATA
GTATTGATTTTAAAACAcCATTTATATTTTACCCAAATAGACCTGAATATTCTCCGTAGc
caATctgcAAtttgcAACTctTATTGATGCTCCCGTTGATAACGATGAACAGGCCCTGTT
TGATATAATCGAtcATTTACCGTCATGTACAAAAAGGTGTGGGCGAACCTTTACAGAACG
ATTGGTCAGGAAAGGCTTCGCACTTATGTCTTGAATAAGGTCGACGTTGTT
>71465|LL467967.1 Cylicostephanus goldi genome assembly C_goldi_Cheshire ,scaffold CGOC_scaffold0045407
TGAAGCCGTTAACATTCTTATCGGTGGTGATGCTTACGGCGAATTGTACGCAAGCAATAA
GATTGAGGCAAATGCCAGCGGACGTATCTTTGGTAACATTCACACAAAGAGCCTTATcGT
cGATGAAAATGCAATCTTTGAAGGTACTTGTGAAATGACAGGCAACAAAGAAGAAGAGAA
GCCTGCAGAAGAAAAGAAAGAAAACGAATAAAAAATTAAAGCCTTAAGATGGCGTCAAAT
AGGTGGTCAACTGCCTCGGTCTTAATTTTTTTGTTCATATATGCCAATCCTCCTAAGGTC
ATATCCGTCATTTATGTAAATTTTAACATACTAAAGTTTTAAATGTTAAAAGAAACTTAA
ACTTTCTCTTGAGTAGTAGTTTTTGTTACTATATAATAGTAATCGAGGGCAATGAAATAT
GACTATTGATACAAAAGATCTTTTAAACAGCATcGgaATAGCAAGCTTCGAGCGAAAG
>71465|LL467987.1 Cylicostephanus goldi genome assembly C_goldi_Cheshire ,scaffold CGOC_scaffold0045410
TGGCGAGTCCTTTCTTTTTCCATTGTTTTAATGATGTTTGAAAACTGATTTAGAGGGTTA
ATCAAGCTTACGTAAAGGGTTATAAGCATTAAAAGCACAAAGAACACGATTGCCACCACA
ATCATCGTTACTTTAATCAATGTTCCCTGACTTGATTTATTGACTGAAGTAATGTTTCGA
TCTTTCTTTGTACATACTTAAAAGATCTTCTTCCGAATAAAGAGAAGACCAGTGGACCAC
ATTGTTTACAAAGGCTATGTCTGCGATGTCAGGATATAAGCTTTTAATGTAAGAAACGTT
TTCGGATACCTGATTTATGATGTCTGAAGAAATATTTTTATAGT
>71465|LL468371.1 Cylicostephanus goldi genome assembly C_goldi_Cheshire ,scaffold CGOC_scaffold0045507
CTTGTAATCTCCTCCTTTGACAAGTACATCCGGCATAATTTTCTTTATTAAATCCAGCGG
CGTGTCTTCTTCAAAATGAACCACGTAGTCCACAAATTCCAGCGCTGCGAGTATTTCCAT
TCTATCCGAGAGAGGATTAATTGGCCTGTCTTCTCCCTTAAGTCTTTTTAACAATTTTCT
TATTTGCAGTTTTTGCTCTTTCAATCGGAGCCAATGTCgaTCTTCTTTATAGTAATCTAA
AACTTTTCCCCCAATTGTTTCACCTGCGCTTAACATAGCAGCCTGAACTTCTTCCGGATA
AACTATGGCAGTACCAACCTTTGAAACCTGAACTCCGGCTGCATAATTTGAAATTGTCAT
GGCAGTATCAATATCTGAGCCCTTTATTACTTCTGCTGCCAAATATGCTATAGAAGTATC
CCCTGCGCCCGTAACATCGTAAACTTCCTTGGCCATGCTTCTTGCTTCCTTTAAAAGACC
TTTTTTACTCACAAGAATCATTCCATCTGCTCCGAGAGTTGCAAGCACATACTCTGCTTT
TGCTTCTTTGCAAAGTTTCGTTGCT
>71465|LL469539.1 Cylicostephanus goldi genome assembly C_goldi_Cheshire ,scaffold CGOC_scaffold0045793
GCACCCTGAGCACCCTGTGCTGCGCCCTGGCTCTGTTCATAAACCTTAGCAAATAATGAC
TGTGCGGAAGTCATAAGTTTTTCTTTAGCAGCTTTTATATCTGAAATCTGGCTGTCTGAA
AGTTCCTGATCCTTTGTGCTTTCAAGTAAATCCTTCAAAGCCTTAAGGTCTGCTTCAACG
GCTTCTTTCTGTGATGCATCAACCTTATCGCCTACATCCTGGATAGCCTTTTCTGTCTGG
AATACGAAGGAATCATAGCATCtctttAATATCAAATGTAACTTCGATCTGAGGAACACC
TCTCATTGCCGGAGGAATACCATCAAGTCTGAACTGTCCAAGTGACTTGTTGTCACGGGC
AAACTGTCTTTCACCCTGTACTACGTTAATATCAACTGCTGTCTGGTTATCGGCTGCTGT
TGAGAAGATCTGGCTCTTCTTTGTAGGAATGGTTGTATTTCTTTCAATAAGTCTGGTAGC
GATA
>71465|LL470733.1 Cylicostephanus goldi genome assembly C_goldi_Cheshire ,scaffold CGOC_scaffold0046072
TTGCAGACGAATGGTATTCCTCACTCATGCAGTATGGGCACTTATATACAGCAACTATGC
CTTGCTTTTCGTTCCACTTATAGATTACCAAATTATTCCAATCAGTTAACCAAAAGTAGT
CATCATGATAACAAATGGAGCGTATCCCGGTTCCAAGCTTTGCAATTTGAAATAATTCTA
TGTCATATGTTTCTAAATCAATTTTGATAACATTATTCGTTACATCCTTCCTTAAGATTA
AGCACCATAATCTTGTAACTGTAAGTTCCCAGCATGAAAACTTTTTCATCCTTTATCGCA
GATACAAAAAAGTAATCATCTTTGTTTTCTAGAGGATATCTCCGTAATTGCTTTCCTTCT
ACATcATCTATAATTAGTTCCTCTGAGCAAAACGGAACAAGTATGACTTTTCCGCTTGCA
TAAAGTATGTTGATAAAAAAGAT
>71465|LL470746.1 Cylicostephanus goldi genome assembly C_goldi_Cheshire ,scaffold CGOC_scaffold0046074
TTAATACAGCTCTTGCCATTAAGTCTGATGGCATAAAGGACAGCTACAAAGCCGCCGTTT
CAAACGTTTTATTATTTAAGCATCATAAAGAAGAGGAAAAGGATCATTATGCAGAGTTCT
TTCTTCTTTCAAATGAAATATATGCAGACAGCCCTAAGGAAAGGCTTGATGTTCTAAAGT
CAGGTTCTGAGCTTTTTGAAAACTTTTCAGAGCTTAACACTTCTTTGTCGGATGCCTACT
TTGATTACGGCGTAGAAAATGAAAACAAAGATGTAAAGCTTGCTTTAGAAAAGAAGAAGA
GATTCTTTCTAAAATAAATCTTGCAAGAGAGTTATCGCAAATAAAGCATGAACTTTTAAA
GAACGTGCATGATACCATGAAGCCTGTTTACGATTCTTTTGAAGGCAGTTTTTCAAAAGA
AACCATTACCGCATTCGCAAGTCCTATGGAGCGCCTTATGCAGTATGACTGGAGCGAAAT
GATaCAGTTAGACGGTTCCGCA
>71465|LL471226.1 Cylicostephanus goldi genome assembly C_goldi_Cheshire ,scaffold CGOC_scaffold0046178
ATTCTTTGCGGTGAGCCCTCTTCCTATTTCGCTTATGTCTATGCAGTCCAGGCTAATAAG
CACCAAAGCCCCCAAACATGCAATTATCCAATAAGTGGAGATTGTAAATCTTTTAATCTT
AATGCTAGGTAAAAATAAAATAGATAAAACAAGGCACAAACACGTAAGTGCCGTTACTGC
TAATGTAAAcATTTTACTGCCGTTTCTGTATCATTTATTCAAAGAAATGTTATTCCCAAT
TCATTCATATTGCTTTTTGCCACGTCTCTAGAGTCGCAAGACGCTAAAACTATATTTGcA
TATAGATGCCGTTTTCTTTAAGCAAAACGTAAGGCGATCTGTAAATGGTGTCGCTACCCT
TCATAACTTCGCTATATCCCCGTAAATCCCCTTGTAAGGCGAAAGAAACCATTCCGCTCA
TAGAAGTACCGGGCTTTACTTCCACCACCTTCTTAGTGGAGATTTTGCCATCTTCCATAG
CGTATAAGGTGTATCCGCCCTTTTCATATGAGCCAAGGTCTAAAATGATTaCGCTcTTcc
GAtctGTGGTGATAAGACCTTTTGTATATCCTGAAGATGCGAGGGCATCTGCAGTGATTC
TTACCATGTAAGagcaCTTCCCTTA
>71465|LL471693.1 Cylicostephanus goldi genome assembly C_goldi_Cheshire ,scaffold CGOC_scaffold0046306
ATCTTTATCGTTTGGAAGAATATACTTATCACAAAGTCTTATCTTAAACTCCTCAAATCC
TCTTTGAGTGGCTgCCtGAtctAGCCATCCGTCTTCTTCTCCCTGTGCCTCATATACTTC
CACACTGCCATCGTCAAGATCGATAAACAATATGCTGTTAAAATCTGACACAAAAGCGGC
TATAATCTTCCGATCTCTTCGACGGTATTTCCCTTACAAATTTTACCTTGAAGCTGTGCT
GCTCCTACGGCATCAAAAAGCTTCGGAAGACTCCGATTTTTCGAAGTGTATCTTTAGCGC
TTTGGGGCACATCTTTTGCCGTGATTAATGATGATATAAACTCTGATTTTAAATTGCCTG
AAGTTATGCAATTCTTAAGTTCATCAACTATTTGAAGAAGCATCTTTTGAACAT
>71465|LL472576.1 Cylicostephanus goldi genome assembly C_goldi_Cheshire ,scaffold CGOC_scaffold0046499
TGTGCTCTTCCGATCTTAATTGTTGTAATCGGGAATATTTAAAGAAGAGAAAAATGTAGC
AAGCACACCTGCACACCAGATTAAAGAAACCGGTGCGTAGAATTTTGACTTATACATTTT
CACCATATAGTTCATAAGGGCGATACCCAAAATCAAGCGCCCTACAATAGACAATCTGAC
TCCCACTATTGATGCACTTATGGATGTAGAGTGGCTTATGGAAAACCAAGCCACCAAGTC
CATGCCGTGTCCCAAAGCGGCAAGAAACAAACTACGATTTTCTACGATGTGTTTTTTCTT
CTTGTGTTTTTTCTTCTGTGTCTGTAATCTCTTTATCTTTTGCAATCTTTGCAATCACTA
TTTTATGAAGCAAAGAATCCTTCGCTTCTTTTTCCAAAGAAGTACCGCAATACTTTAAGT
ATTTTTCAACACTTAAGTTATAGGAATCGGCAACATCTTTATAAACAGAAAGAACaGaTT
CTTCTTCATTTTT
>71465|LL474716.1 Cylicostephanus goldi genome assembly C_goldi_Cheshire ,scaffold CGOC_scaffold0046953
ACATCGTTTGTTGCTTCTTCTGCAATTACATCAAGAGCTGCATCAACATCTGCCTGAAGA
TCGTCAACTTCATCGTTTGCATCAGCAACTGCTTCCTTAGCTTCTATAACGTTATCTCCT
AATGTAAGTCCGTCTCCGTTATTATCCTTATCAAGGATGCCCTCAACTGCTTCTTCTGTT
TCTGTTGTTCAAATCaAATATTTTAAAACGTCGTTTGTGAACTTTCTTGCATTTAATGCA
ATTGTTTTTGTGCCGTCCGTGTTTTCATCTTcAC
>71465|LL478763.1 Cylicostephanus goldi genome assembly C_goldi_Cheshire ,scaffold CGOC_scaffold0047705
GAACCTACAGGTGCTCTTAACTCCCAAAAcACGCAAAACGTATTGGACATTTTATCTGAC
TTAAATGACGAAGGTCAGAGCATTGTAATGGTAACTCACACAATCAAAGCGGCAGAGAGA
GGAAACCGTATCATATATTTGGCAGACGGAGTGGATCTGTGGTAGTATGTACAGATTCTT
TTTTATCGCAAAAAACAACATGAAGAAACAAAAAAGCGATATGAAGACTTTCTTTGTGAT
GATTTTGCTGTCAGCCATGCTCATCTTTATAAGCATGTCTTTTATTTCCGGCATTCCGAA
TGTAATTGACTCCGTCCATGAAAAAACAAACGGGCCGGAAGTGCTTTACATGCTTTATTC
GGGAGAAGAAGCGGAAGCAAAG
>71465|LL480626.1 Cylicostephanus goldi genome assembly C_goldi_Cheshire ,scaffold CGOC_scaffold0048021
TATATTGCTATATGCAAAGACAGTGGGAACGAAGACGCAGCATGaCAATTTGTAAGGTag
ATTTTTTATCGGATGATTATTACGATATTTGGTGTAGAGACAGAATACCTGCAAAGATTT
CGGCGTATTACAGGCAGGCCGATGAAATGGAAGAATACGAGTGGTGGATTCATGGTGAAT
TTGTTAATGTTAATCCGCCCACAAAAGAAGATGTCAATGAATTCTATcgaAagATATAAT
TGAAGCTAAGCCTTTAGAAAAGAGTTGTTAAATAATCTTCTTACTAAGCCATCTGCTGTT
GAGTTTTGGTTTCTAACAAGCATATTCTGGAAATCAGA
>71465|LL482386.1 Cylicostephanus goldi genome assembly C_goldi_Cheshire ,scaffold CGOC_contig0072917
TTTAAGATTTTATCTTAATTTTAGATTTGCTGTAACTATGGATTTATGAGGTGGGAATTT
AAAAGTTGTAAAATGTATTATAAAATTGTTTTCAATTTTGCTTTTAGTGTTTGTATTTTG
TGGTTGTGTTGCAGCTGCTGATATTGAAGTCAGTGACTGTGAT
>71465|LL498412.1 Cylicostephanus goldi genome assembly C_goldi_Cheshire ,scaffold CGOC_contig0087453
GTTGCTTTATGCCAACTTATCTCTCGcAACCTAGCCTTATATGTGATTTCTGTTCGTCGG
ACCAGAGATTTGCTTACAGCTTCCTTCAGATTCCACCTCACGATGGACACCCTTGCTGTT
CGGCTATACACTTCCCACTATCTGGGCGTGTTCGGGACTTACACCCGTTAGAGCGCGCCC
CTACCTGTCAATAATAAAAAAGCACCTGCCAAGGCAGATGCTTTCTCCATTATTTTACTT
AACAAATCTATTGTATATTGCAGCCAAATCCCCATCTATACGGAAAATACATCCCGGGTT
ATCCTTATCGTTTGACCCATAAATTTGCCAGCTAACCAAGTGTGGATTTTCAGGCAAATA
ACCAAGATGAAGTTCTGAATAGAGTGCTTTTATTTCATTTGCaGAACTATTATCCAAAGT
AGAGAGCGATCcAGTCGTCGCAATAATACGCATACGAAAAGAAATTATCTATTTCTTGTG
GCACTTCCGACAAAAAGGTGTTTtC
>71465|LL504010.1 Cylicostephanus goldi genome assembly C_goldi_Cheshire ,scaffold CGOC_contig0092843
GTATATAGGCATACCGGGATGTTTCTTTTGCTTATATAAAACGGAGTCAACCTTAGTCTC
TGTATCAAATGAATGTACTTCGTATTCTTCAAGTCCGAATTCAGACTCATCTATCATACT
GTAGTAAATCTTTCCGTTAGCATAGTCTAAGAATGAATTAAATCTTTCTGCAATAACGAA
TGTGGCATCACCTTGAAGATCAAGCATCATAAGGTTCTTTGCCCAATAATCGTTTTCATC
TTCTACGCTTGAAGAATATACAAGATCGTAtagATCGGATAAGCGTAAATTTCATATGAG
TTTTCAAGATCGTAAACCGCAACGTCTTCAGCATTTTTAGCTTTGCAGGTTACTCTGCTT
TCTTTATAGTCATAAGCTGCGATGAATCCAACTTCATCCATAAGTCTGTCAAGGCAGGAT
TCTCTTCCTCTTAAATCACTGCAGGTTGACTTGGCGCCGATTGTGTCAAACAAGGCATTG
TTTGCATCGTTTGGCAATTCTTCAAGTGTGTTTACATCAAATTTTCTCTCATCAT
>71465|LL505213.1 Cylicostephanus goldi genome assembly C_goldi_Cheshire ,scaffold CGOC_contig0094014
TGGAAGATTCAAAACTTGTTGCTTACATCGACTGCGGTGATATCACAAATGAGTGTCACG
ACGATAACTATTTTATCGACGAATACAACATGGCGGTTGACTTTGATGCGGAAGATATGA
TGGATACTGTTCACATCCCCATTGCAGGTAACCACGATAACTCTGTGGACGGCTTTTACT
CAATGTACGATATTGACTTTGCAAATTATTGTACCGACGGAAAGCACAATCCTCACTCAA
GCGGTGGCTGCTCAAGCATTCAGATCGGAAATGTTTACATTATTTCCACAAACTCAAATG
AGTCAACTTACCTTACGGGCGCAGGAAACGGTGAATACGATCCTCACTGCGATTATCACG
AACAGTATGCATGGATTGTGTCAGAGCTTGAAAATGCGCAGAAGTTAAGAGAAGAAGGAA
AGATTAAGTGGACCAagaTaGATCGGAA
>71465|LL505263.1 Cylicostephanus goldi genome assembly C_goldi_Cheshire ,scaffold CGOC_contig0094064
CAACGGCGCGAtcGTGACCGAAATGAGCATAAGGCTTCTTGGCTCAAAAATGGTGATGCT
AAAGAAAATAAGAACGCCGGCAACACCGTAAAAAACAACCGAAGCATCAAGGGCAAGGGA
GAACGCCATATATGCAAGGTTTAATAGATGATCTAGGTACTTAATTCTGTATACGCTGTA
ACTTTTCTTTATGCGATAAATGATAAGTATTAAAGAAAGCAAAATAgAgCAAATAGTCTA
AGGCTAAGTGCAGGTAATAAAATGAATAAAAGCCTGTTTTAAAGAAAGTTACTCCGTATT
CGTTTTGGGCTGTATAAATGTAGAATTGGTGATTAAACAGGAAGTTTAAGAAAATAGAAA
TCGTGTCAAAAAGCATTAATACGGCGAAAAAGTGCCTGGTCTTTTTATAGATAACGTCGT
GATTTGTGTATAGCACGCAGAAGCCAAAAAGGAAAAGAATCACCCAGTCTATGGATGAAA
AATAAGCACAGTAAGAAATTGCCGCCATGGTTTCA
>71465|LL512109.1 Cylicostephanus goldi genome assembly C_goldi_Cheshire ,scaffold CGOC_contig0100772
GATTATTTTAAGTTAAAAGAACATGGAACTGATATAAAAACTGAAATTCTTGCAGGATTA
ACAATGTTTATGGCTATGGCATTTATGCTTATAGTAACTACAAACATTCTTGGTGATGCA
GGAATGAATAAAGATGCAGTTTTTGCAGCAAAACTATGTATAATAAAATTTACATAGCAG
GTCCTTCAACAGGAATTATTACTTATTTTACATATACTCTTGTTCAAGGTGTTGGATTAC
CTTGGGAAGTAGGAATTCTTGCAGTAATCTGTGAAGCAATTATTTTA
>71465|LL513723.1 Cylicostephanus goldi genome assembly C_goldi_Cheshire ,scaffold CGOC_contig0102361
TGCATCTAAGTTTTCTGACCTATATACATTCAAGGTTTCAAGAGGCTCGCCATCAGCCGT
AAGAGAAAGAGATAAATCACTTTCTACAGGTATAAAATCAGAGGATGCATACTCCACCCG
ATTcCGCTCTTAAAAACCGTTATATCCTGTTTGTTGTTTTGGATAGTAACAGAGGCGATT
GCATCAGAAAAGTTATAAACCTTTTCGTATGAATCGTTTGTAAAGAAACTGCCGGGAAGA
ACCCTATCTAACTTTAAAAGAAAGAAAAGCCCCAAGGCAGACAGAATCAATAATGTGGAT
GCTATTATAATCTTAACGTTTCGCTTCATTTTTTCTCCAAGTTAATTCCGAATCACTAAT
CAATAATGTAGCAAATAATTGTTTCTTTGTCCAATAAACTAAATATAAAACCCCTTTCTT

>132366|KY747448.1 Coronocyclus coronatus isolate COR_G_M_01 5.8S ribosomal RNA gene, partial sequence; internal transcribed spacer 2, complete sequence; and 28S ribosomal RNA gene, partial sequence
ACGTCTGGTTCAGGGTTGTTTATAAATACTACAATGTGGCCTGTTACATTGTTTGTCGAA
TGGCGCTTGCATTCATTTGCAATCCCCATTCTAGAAAAGAAGCATATTGCAACATGTATG
TTAGATTTGGCTATGGCTAACTACACAGAATGACATATAATCGTTGTCACTGTTGACTTG
TTTACCGCCTACTAACATTTCaGATCTCAGTGCCTGTATGACAACGTTCTATATTGTCAT
TTGCAATGCAACCTGAGCTCAGGCGTGACTACCCGCTGAACTTAAGCATATCATT

>6192|KF798190.1 Fasciola hepatica isolate Fasc9 genomic repeat sequence
TACTGGAATTTCTCTTGTGCCAATGTGTTTCTCAGGCCGTGATTATCCTCTGGACAAAGA
ATCAGCTCCGTA

number 14
>6289|U32122.1 Haemonchus contortus putative 5S ribosomal RNA gene
CTCGCTTACGGCCATACCACGTTGAAAGCACGCCATCCCGTCCGATCTGGCAAGTTAAGC
AACGTTGGGCCTGGTTAGTACTTGGATCGGAGACGGCTTGGGAATCCCAGGTGTCGTAAG
CTTTTGTCT
>6239|NR_071760.1 Caenorhabditis elegans Unclassified non-coding RNA R04E5.13 (R04E5.13), ncRNA
TCGGGGGGAATCGAACCCCCGTCGAATGCTTGGAAGGCATCCATGCTGACCATTACACCA
CGAAC
number 16
>6239|NR_071760.1 Caenorhabditis elegans Unclassified non-coding RNA R04E5.13 (R04E5.13), ncRNA
AGGAATGCGTTCGGGGGGAATCGGAcCCCCGTCGAATGCTTGGAAGGCATCCATGCTGAC
CATTACACCACGAAC
number 24
>71465|LL401827.1 Cylicostephanus goldi genome assembly C_goldi_Cheshire ,scaffold CGOC_scaffold0023033
TGGTTTACTAAGTATACGCTATGAATTACCCGAAAAACTTACAAACATTTATGGTGATAT
CGGATATGGTGTAAGACCTTCCTGCAGAAATAAAGGATATGCCACAATGATGCTACGTTA
TGCCGTGTCTGTATGCAAAGAAAAAGaGAAGAAAAAGATATTGGTTGGATGCTATAAGGA
CAATATAGCGTCTGCAGCCACTATAAGAAAGAATGGTGGAGTaGaTTGTAAATGAAAATA
aTAACTATAATGAAGGCAGAGTAAGTCAGTATTATTTGATAGTAATGTAGATAGGGGGGA
TCAACTATTATGAGATTTTCAACAACGTTATTGGCAGTACGCGATATGAATCGCTCGCTT
GAATTTTATAAGACATTCTTTGATCAGGATGTTGAATGTGATCTTGGCTGGAACAAGTTG
CTTACATGTGGTCTGGCCCTTCAGGAGCATTTTGATAATAGATCTTGTAAAAAAATGGCA
TGAGAACTATCTGGCAAGAAAGGAGAAATAAGTTTTATGGCTATTTCGGTTATTCCCTAT
TTGGGATTTAATGGCAATTGTAAGGAAGCGGTTGAAAGGTATATAAGCGTATTTGGCGGT
TATTTCTTTTTGGGGGCAGGAAAACTGTGATGAATCATCCAGATGGGGAAAGGTCATGCA
TGTGGAGTTTGACCTCGGTGATACACGTATGAGTGCAAGTGATACTCCATTTCAATTTGT
GAATGATGGTGCTGTGAGGCTGATGATTCATATGGACGGCAAAGATGAAGCATTGAAGGC
GGTGGAAAGTCTTTCAGAAGGCGGTACAATCCTTAATCCGCTTTTACCTCATCCGAAGCC
TGATGACAGTGCAAACCcTGATTATAGAGGGGAATAATGATGAACACAAAGACGATTTAT
CCGGAAGGACAACTTGACAATATACAGTATGTATATGTTTTTGCGCAATA
number 26
>71431|AM039734.1 Cylicocyclus insignis 28S rRNA gene
AACAAGGATTCCCTTAGTAACGGCGAGTGAACGGGGAGGAGCCCAGCGCTGAATCTCTCG
GTGTTATGCCGTTGAGAAGTGTAGCGTATAGGTGTGGCTTTCAGTTTGTGCTGCATGTCC
>71431|AJ920342.1 Cylicocyclus insignis 18S rRNA gene
CGCTATATGCTCAGTTTAAAGATTAAGCCATGCATGTCGAGTTCATCTCAAGAGAAACTG
CGAACGGCTCATTAGAGCAGATGTCACTTATTCGGAAAGTCCTATTGGATAACTGCGGCA
>53992|Y08585.1 C.nassatus 5.8S ribosomal RNA and internal transcribed spacers 1 and 2
GTCGAAACCACAGGGTATGGTTCCTTTGATCATGAGAAACCAACGTGCTTGCTCTTCACG
ACTTTGTCGGGAAGGTTGGTAGTATCGCCCCCCTTTACAGCCCTTCGTAAGGTGTCTATG
TACAGTTTGAGTCGTTACTGGGTGGCGGCCGTGATTACTGTACGAGTTCGCATTTTGCTG
AGCTTTAGACTTGATGAGCATTGCTGGAATGCCGCCTTACTGTTTGTTTTGGTGGTTAGG
CACAGCGGTAACGCTTAGTGCGACACCTGGTTGTCAGGCAATCTTAATGATCCGTTTATG
CGGACGCCAAAGCAGACGCTAACTTTTTATGTTTGAATTTTGCAGAACTGTGACTTTGAG
TCACAATCGACTAGCTTCAGCGATGGATCGGTCGATTCGCGTATCGATGAAAAACGCAGC
AAGCTGCGTTATTTACCACGAATTGCAGACACTTAGAGTGGTAAAATTTTGAACGCATAG
CGCCGTTGGGTTTTCCCTTCGGCACGTCTGGTTCAGGGTTGTTTATAAATACTACAATGT
GGCCTGTTACATTGTTTGTCGAATGGCGCTTGCATTCATTTGCGATCCCCATTCTAGAAA
AGAAGCATATTGCAACATGTATGTTAGCCATGCCTTAAAAACAGAAGTGAATaCGCTGTT
ACCGCTAGATCGTTTAATGCCTGTTAACGATTTAGTGGGGCCTGATGACAGCGCTTCGTT
ATCTGATTTGGCTATGGCTAACTACACAGAATGACATATATTCGTTGTCACTGTTGACGT
GTTTACCGCCTATTAACATTTCAGCAGTGCCTATATGACAACGTTCTATAT
>53992|AJ223348.1 Cylicocyclus nassatus partial 26S rRNA gene, intergenic spacer and partial 18S rRNA gene
CAGATCACTCTGGTTCAATGTCGGGGCGCAAAATCACATGTCTACGACATGTATACTGGT
CAAGGTGTTGTATCCagtaGAGCAGTGTTTGTATACTGCGATCTGTTGAGACTATCCTAT
GATCGGGTGTTTTGTCTTCTACTGTCTAGGGGGTGTTTTAATTCACTCTCTAGCGTGATG
AGGAAAAATAGCTAAGTGCGGTGAATAAGTGCATCATACTGGTCCACAGTAACATTGATT
ATAATTTATGCAGTGTAACGTGGGTCGGTTTCGGTAAAAATGACTTATACAGTGCTaGTC
AAAACTTTAGCCTAAGCCTTGGGCTTAGGCTTAGGCTcAGtGCTggtcaaaAcGaTtaCG
GAAAAGCCACACTGTGATTTTGCTATATCTTACTCAGTTTCGAAGAAGAGAAACCAAATT
CCGATATTGCGTGAATCACACTGCTTAGCGTTAAGTCAAGAACTCTTCCGATCTATAATT
ccgaTAATTTATAGCATTCTGACTTGAAATGTTTTCCACATATGAAAGAACTTTGGAAAT
TGCAAGAATTTCGCTGAAATGCCTGTAATCAGTGCATTTCGTGATGTTCAGGGGGTGTTT
TAATTCACTAGCAATGAGGGGGTGTTTTAATTCACTAGCAATGCAGACCGTTATGTCGAG
TAGAAGTCTTTTTGTACCGATATCACTTGGGAAAAATCGCAGCGGCGATCGTAAGGGTGG
GATGAAATTTTTCTAGATTCGCTAGAAATCTTTCTGAGATCCCAACATTTCCTTGCATAC
TGGTGTCGTCGTGTGAAAATCTGCATTTCTCTTACATTTGTTGGAGTTTTGCGAAAATTC
AAACGTTTGGAAGAAACCATCATTCGTGATTCGCTGGTTTCGTAACCATTCGCGTCGATT
GTGGTCCTTATTCGTAGCATTTGCGGCGAATTTGCGGT
>71465|LL435026.1 Cylicostephanus goldi genome assembly C_goldi_Cheshire ,scaffold CGOC_contig0038105
AGTGTATGTGTGCCAAGTTTGGTCCGGATCGGTTCAGAAATGGAATTTTCTATTCGGAAC
ATAaCGTaGAGCatAaAcA
>Cylicostephanus sp. D KJT-2021 voucher KTnem012 internal transcribed spacer 2 and large subunit ribosomal RNA gene, partial sequence
GCCTGTTACATTGTTTGTCGAATGGCGCTTGCATTCATTTGCAATCCCCATTCTAGAAAA
GAAGCATATTGCAACATGTATGTTGGCTATATCTGATTGGCTATGGCGATCTaACATTTC
AGCAGTGCCTGTATGACAACGTTCTATATTGTCATTTGCAATGCAACCTGAGCTCAGGCG
TGACTACCCGCTGAACTTAAGCATATCATTTAGCGGAGGAAAAGAAACTAA
>6239|NR_063492.1 Caenorhabditis elegans Unclassified non-coding RNA Y105C5A.1277 (Y105C5A.1277), ncRNA
AAAAAATCTATGGAGGTATGGGGAATCGAACCCCAGACTTCTCGCATGCAAAGCGAGCGC
TCTACCCCTGAGCTATACA
>6239|NR_071759.1 Caenorhabditis elegans Unclassified non-coding RNA R04E5.16 (R04E5.16), ncRNA
CCGaTCcGatcgGGAATCGAACCCCCGTCGAATGCTTGGAAGGCATCCATGCTGACCATT
ACACCACGAACGCG
>6289|U32122.1 Haemonchus contortus putative 5S ribosomal RNA gene
TCTTCCngGATcatTCTCGCTTACGGCCATACCACGTTGAAAGCACGCCATCCCGTCCGA
TCTGGCAAGTTAAGCAACGTTGGGCCTGGTTAGTACTTGGATCGGAGACGGCTTGGGAAT
CCCAGGTGTCGTAAGCTT
>Haemonchus contortus, ISE/inbred ISE, WGS project CAVP01000000 data, chromosome: 5
CAAAAGATTCTCCCCGGCCGGGAATTGAACCCGGGTCTCGCATGTGACAGACGCGGATAC
TCACCACTATACTACCGAGGATC
>cylicostephanus sp.
GCCTGTTACATTGTTTGTCGAATGGCGCTTGCATTCATTTGCAATCCCCATTCTAGAAAA
GAAGCATATTGCAACATGTATGTTGGCTATATCTGATTGGCTATGGCGATCTaACATTTC
AGCAGTGCCTGTATGACAACGTTCTATATTGTCATTTGCAATGCAACCTGAGCTCAGGCG
TGACTACCCGCTGAACTTAAGCATATCATTTAGCGGAGGAAAAGAAACTAA

number 30:
>99802|LN352066.1 Spirometra erinaceieuropaei genome assembly S_erinaceieuropaei ,scaffold SPER_scaffold0229253
AATgGAATaAACCCGAGTGGAATGGCATGGAATGGAATGGAATGGAATGGAATGGAATGG
AATGGAATGGAATGGAATGGAATGGAATATGGAAAGAACTgGAATGGAATGGAATGGAAT
GGAACGGAATGGAATGGAATCATTCCGAGTGGAATAGAAGGGAATGTAaTCGAGaTcGAA
cGctcttccGAaaGaAATGGAATCAACCAGAGTGGAATGGAAGGGAATGGAATGGAATGG
AAACTAATAAAATGGAgATcggAAcAccAcATGGAAAGGACTTGAATGGAATGGAATGGA
AAGGAACGGAATGGAATGGAATCAACTCGATTGCAATGGAAgGtAATGAAATGGAATAGA
AATGGAATGGAATGGAATGGAATGGAATGGAATCAACCTGAGTGCAaATGGAATGTGAAA
TGGAATGCAATGGAACGGAATGGTATGGAATGGAAGGGAATGGAATGGAATTAACCTGAA
CAGAATGGAATGGAATGGAATGGAATGGAATGGAATCAACCCGAGTGcaatgGAATGcaA
TGGAATGGAATGCAATGGAATGGAATCATCCGGAATGGAATGGAATG
>6265|LM054221.1 Toxocara canis genome assembly T_canis_Equador ,scaffold TCNE_contig0008867
AGACATTATTATGAAATGGCTGTATTAACTGAGTTAAGAGATCGTGTTATACTATTTCTA
TTGATAACTGTAAAATTTCAATATCTAGGTTTTTTAGCCTATATAAgCTTCCGATCTACC
TAAAATTAAGCTTACTGATTTACTTATGGATATTGCACGAATAACTGGATTTCATAAAGA
ATTTATTCATGCATCTACTAATAAAAAGCCTGATACAGAAGATACTATTTTAATTATGGC
TGCTTTATTAGGAATGGGAACAAATATTGGATTAAGTAAAATGGCTGATGCAACTCCAGG
AATTACTTATAAACAGTTATCTAGTGTTTCTCAATGGCGTATGTATGATGATGCTATGTC
TAGAGCACAAACGGTCTTAGTAAATTATCACAATAAATTAAAACTTGCTAAATATTGGGG
CGAAGGAAACACTTCATCTTCAGATGGGATGAGACTTCAGCTTGGGGTATCTTCACTACA
TGCAGACTCTAATCCTCATTATGGAACTGGAAAAGGAACTACAATATACAGATTTACTAG
TGATCAATTTTCTTCTTATTACTCAAAGATTACCGGATATACAGATCAAGTATTTGCCTT
GACCTATTTACTAGGATTTAGATTTGCACCAAGAATTAGAGATTTATCTGATGTTAAACT
ATTTACTTTAAGCAATAGTGATAAATTTTCAAATTTAGATGGAATTTTAAAAGGATGATG
AAGTATTAAGATTAGCTAGTTCAATAAAGGAAGGTACAGTTACATCATCTTTAATAATTA
GTAAATTAGCTTCTTACTCTAGACAAAATAGCTTAGCTGTTGCATTAAGAGAAATGGGAA
AAATAGAAAAAATTATTTTAGACTATATTTCAAGTGAAGAATTGAGAAGAAAAATTCAAA
AGGGTTTAAATAAAGGAGAAGCAATGAATGGTCTTGCTAGAGCAATATTCTTTGGTAAGC
AAGGGGAATTAAGAGAAAGaGACTCGGAAGAGCAC
>46899|AF096239.1 Spirometra mansonoides cytochrome c oxidase subunit 1 (COI) gene, partial cds; mitochondrial gene for mitochondrial product
ATGGCATGCAGTGAGAGCGAAATCTGCAGTGTGGTGAAGATCACCAACACGAAATGGCAT
GCAGTGAGAGCGAAATGTGCAGTGTGGTGAAGATCACCAACACGAAATGGCATGCAGTGA
GAGCGAAATCTGCAGTGTGGTGAAGATCACCAAGACGAAATcaGCAaGcAGTGAGAGCGA
AATGTGCAGTGTGGTGAAGATCACCAACACGAAATGGCATGCAGTGAGAGCGAAATGTGC
AGTGTGGTGAAGATCACCAACACGAAATGGCATGCAGTGAGAGCGAAATGTGCAGTGTGG
TGAAGATCACCAAcACGAAATGGCATGCAGTGAGAGCGAAATCTGCAGTGTGGTGAAGAT
CACCAAGACGAAATGGCATGCAGTGAGAGCGAAATCTGCAcATCGGAAGA
>60517|LM148401.1 Taenia asiatica genome assembly T_asiatica_South_Korea ,scaffold TASK_contig0017384
AGCCCACGTGAAGTGAGATTTGTTGGTTAGAGAGAAGAAATTTAGCTTCACATTCATCGA
TTTAGCCCACGTGAAGTGAGATTTGTTGGTTAGAGAGAAGAAATTTAGCTTCACATTCAT
CGATTTAGCCCACGTGAAGTGAGATTTGTTGGTTAGAGAGAAGAAATTTAGCTTCACATT
CATCGATTTAGCCCACGTGAAGTGAGATTTGTTGGTTAGAGAGAAGAAATTTAGCTTCAC
AcTCATCGATTTAGCtCttCgcACGTGAAGTGAGATTTGTTGGTTAGAGAGAAGAAATTT
AGCTTCACATTCATCGATTTAGCCCACGTGAAgTGAGATTTGTTGGTTAGAGAGAAGAAA
TTTAGCTTCACATTCATCGATTTAGCCCACGTGAAGTGAGATTTGTTGGTTAGAGAGAAG
AAATTGAGCTTCACATTCATCGATTTAGCCCACGTGaAGTGAGATTTGTTGGTTAGAGAG
AAGAAATTGAGCTTCACATTCATCGATTTAGCCCACG
