# Supplementary material for: Genomic palaeoparasitology traced the occurrence of Taenia asiatica in ancient Iran (Sassanid Empire, 2th cent. CE–6th cent. CE)
Source: Sci Rep. 2022 Jul 14;12:12045. doi: 10.1038/s41598-022-10690-2 (PMC9283436; doi:10.1038/s41598-022-10690-2)
Supplement: Supplementary file 13 — Supplementary Information 13. [file 41598_2022_10690_MOESM13_ESM.csv]

## Sheet: Sheet1
Genomic palaeoparasitology traced the occurrence of Taenia asiatica in ancient Iran (Sassanian Empire, 2th cent. CE – 6th cent. CE) by Zeynab Askari, Frank Ruehli, Abigail Bouwman, Vahid Shariati, Saied Reza Naddaf, Domenico Otranto, Santiago Mas-Coma, Mostafa Rezaeian, Nicole Boenke, Thomas Stöllner, Abolfazl Aali, Iraj Mobedi, Gholamreza Mowlavi
Supplementary file Results: Results by molecular techniques
Botanic Origin	Sample name	Fastq read number	Dating	weight(gram)	Super kingdom			Eukaryotic kingdoms			Detected worms and chordata of Metazoa
					Bacteria(%)	Eukaryote(%)	Archaea(%)	Fungi(%)	Viriplantae(%)	metazoan (%)	worms												chordata
											C.goldi	F.malakartis	C.insignis	C.coronatus	S.mansonoides	S.erinaceieuropaei	F.hepatica	C.elegans	H.contortus	P.equrum	T.asiatica	T.canis	Columba .livia	Columba.palumbus	homosapien	Equus.asinus	Canis.familaris	Equus.cabalus	Equus.zebra
?	1	10622354	Sa	1.42	52	26	17	14		8	0.6
B(bird)	2	713869	Sa	0.1	84	15			5	9
D(donkey)	3	1064748	Sa	0.66	38	61		48		7
D	4	526788	Sa	0.72	18	81		0.5		63
B	5	435035	Sa	0.22	19	80				10		0.5											0.3	0.6
D	6	571425	Sa	5.7	78	20				20
D	7	834954	Sa	2	79	21		6		13
H(herbivore)	8	760177	Sa	125.3	71	27		9		15
H	9	29268160	Sa	121.1	59	38	1	13		21	1			0.02			0.03							0.7	2	0.3
?(unknown)	10	644811	Ach	397.5	62	37		12		20
?	11	511421	Ach	7.9	8	92		4		7													1.4
?	12	584791	Sa	2.3	49	50		11		38																	6
?	13	990604	Sa	1.6	85	11				11
H	14	2821184	Sa	234	57	42		2		42								1	1
?	15	527638	Ach	167.6	78	22		1		13													10	2.6
H	16	10785338	Sa	10.4	65	35	0.3	0.4		30								0.1		2						3		0.4	0.4
?	17	706781	Sa	102.7	20	80		14	5	58															3	6
H	18	535743	Sa	11.8	37	63		6		52
H	19	490804	Sa	269.7	66	34		7		27
?	20	689466	Sa	1	68	17	15
D	21	624971	Sa	1.9	40	60		12	5	43
?	22	7940372	Ach	28	2	97	0.4	8		19													0.5
?	23	401372	Ach	11.6	3	96		6		29
?	24	12138895	Ach	16.7	79	20		0.3		18	0.04															0.3
?	25	6927674	Ach	19.2	79	20		1		16																0.3
?	26	4300	Sa	20.4	65	35				32	0.4		0.9					0.5	0.3							0.3
?	27	2498339	Sa	6.7	78	21		2		17
H	28	3	Sa	8.5
?	29	1218377	Ach	92.1	44	54		24		26
D	30	8470068	Sa	1.9	77	21	1	2	0.5	18					0.02	0.03					0.1	0.03			6
Sa: Sassanian Ach:Achaemenid
