# Supplementary material for: Genomic palaeoparasitology traced the occurrence of Taenia asiatica in ancient Iran (Sassanid Empire, 2th cent. CE–6th cent. CE)
Source: Sci Rep. 2022 Jul 14;12:12045. doi: 10.1038/s41598-022-10690-2 (PMC9283436; doi:10.1038/s41598-022-10690-2)
Supplement: Supplementary file 14 — Supplementary Information 14. [file 41598_2022_10690_MOESM14_ESM.txt]

#Genomic palaeoparasitology traced the occurrence of Taenia asiatica in ancient Iran (Sassanian Empire, 2th cent. CE – 6th cent. CE) by Zeynab Askari, Frank Ruehli, Abigail Bouwman, Vahid Shariati, Saied Reza Naddaf, Domenico Otranto, Santiago Mas-Coma, Mostafa Rezaeian, Nicole Boenke, Thomas Stöllner, Abolfazl Aali, Iraj Mobedi, Gholamreza Mowlavi
#supplementary file total : the statistics of total (damaged and undamaged) C.goldi mapped reads, first column the name of genomic region, the second column the length of region, third column number of mapped reads
CGOC_contig0002042	2526	65613	0
CGOC_contig0026173	1086	26580	0
CGOC_contig0078975	603	17011	0
CGOC_contig0016305	1320	14974	0
CGOC_contig0003179	2236	14972	0
CGOC_contig0008061	1697	12848	0
CGOC_contig0017296	1292	12710	0
CGOC_contig0074209	628	11912	0
CGOC_contig0037033	923	5702	0
CGOC_scaffold0007138	2308	4651	0
CGOC_contig0073020	634	4206	0
CGOC_contig0022789	1155	4108	0
CGOC_scaffold0014876	1651	4042	0
CGOC_contig0103991	501	4002	0
CGOC_scaffold0032162	1000	3575	0
CGOC_contig0051307	780	3386	0
CGOC_contig0039076	899	3281	0
CGOC_scaffold0006658	2372	2944	0
CGOC_scaffold0019913	1406	2891	0
CGOC_contig0000462	3557	2876	0
CGOC_scaffold0015358	1626	2752	0
CGOC_contig0039790	891	2701	0
CGOC_contig0081402	592	2646	0
CGOC_contig0042374	863	2641	0
CGOC_contig0072287	638	2456	0
CGOC_contig0079026	603	2411	0
CGOC_scaffold0023906	1252	2352	0
CGOC_scaffold0015937	1596	2266	0
CGOC_contig0034063	961	2236	0
CGOC_contig0081782	590	2157	0
CGOC_scaffold0009431	2056	2144	0
CGOC_contig0063852	688	2140	0
CGOC_contig0067310	667	2135	0
CGOC_scaffold0016941	1547	2128	0
CGOC_scaffold0004706	2692	1952	0
CGOC_contig0001265	2836	1874	0
CGOC_contig0025037	1108	1873	0
CGOC_contig0005098	1956	1846	0
CGOC_scaffold0008199	2183	1801	0
CGOC_scaffold0000135	6609	1793	0
CGOC_scaffold0001485	3772	1792	0
CGOC_scaffold0001129	4038	1773	0
CGOC_scaffold0045189	709	1768	0
CGOC_scaffold0000826	4383	1758	0
CGOC_contig0022589	1160	1728	0
CGOC_scaffold0019028	1446	1670	0
CGOC_contig0000279	3916	1666	0
CGOC_scaffold0008212	2182	1663	0
CGOC_contig0061845	701	1656	0
CGOC_scaffold0011690	1871	1611	0
CGOC_scaffold0001841	3557	1523	0
CGOC_scaffold0013950	1709	1501	0
CGOC_contig0006953	1783	1475	0
CGOC_contig0000079	5049	1422	0
CGOC_scaffold0035591	914	1421	0
CGOC_contig0003392	2198	1406	0
CGOC_contig0008659	1658	1402	0
CGOC_scaffold0000084	7220	1389	0
CGOC_contig0082150	588	1365	0
CGOC_contig0019053	1243	1342	0
CGOC_contig0087453	564	1309	0
CGOC_scaffold0046005	692	1308	0
CGOC_scaffold0013372	1747	1305	0
CGOC_scaffold0019642	1418	1286	0
CGOC_scaffold0008568	2143	1285	0
CGOC_scaffold0004782	2679	1280	0
CGOC_contig0000056	5333	1239	0
CGOC_contig0002379	2426	1238	0
CGOC_contig0069216	655	1226	0
CGOC_contig0026955	1071	1225	0
CGOC_contig0082211	588	1221	0
CGOC_scaffold0016579	1564	1217	0
CGOC_contig0008544	1666	1215	0
CGOC_scaffold0048512	627	1206	0
CGOC_scaffold0031519	1019	1176	0
CGOC_contig0007795	1716	1172	0
CGOC_contig0023531	1139	1163	0
CGOC_scaffold0026302	1173	1159	0
CGOC_scaffold0028030	1120	1133	0
CGOC_scaffold0004394	2758	1131	0
CGOC_contig0027648	1059	1112	0
CGOC_scaffold0007367	2278	1087	0
CGOC_scaffold0039886	817	1081	0
CGOC_scaffold0012166	1833	1058	0
CGOC_contig0001916	2567	1057	0
CGOC_contig0056425	739	1055	0
CGOC_contig0034703	953	1054	0
CGOC_scaffold0023523	1265	1044	0
CGOC_scaffold0021845	1329	1044	0
CGOC_scaffold0000706	4547	1032	0
CGOC_contig0000219	4170	1026	0
CGOC_scaffold0000964	4213	1012	0
CGOC_scaffold0004433	2749	1010	0
CGOC_contig0100967	511	1010	0
CGOC_scaffold0000005	12624	1007	0
CGOC_contig0006600	1808	1006	0
CGOC_scaffold0029050	1089	990	0
CGOC_contig0027750	1057	988	0
CGOC_contig0062842	694	980	0
CGOC_scaffold0001091	4081	976	0
CGOC_contig0005239	1941	974	0
CGOC_scaffold0010858	1935	969	0
CGOC_scaffold0031140	1029	965	0
CGOC_scaffold0018437	1474	964	0
CGOC_scaffold0016971	1545	961	0
CGOC_contig0001425	2757	958	0
CGOC_contig0000423	3622	956	0
CGOC_scaffold0030294	1052	948	0
CGOC_scaffold0029288	1081	946	0
CGOC_contig0056525	738	946	0
CGOC_scaffold0005439	2558	940	0
CGOC_contig0032727	980	940	0
CGOC_scaffold0002303	3347	932	0
CGOC_scaffold0000002	13926	922	0
CGOC_scaffold0004833	2667	918	0
CGOC_contig0000011	7455	916	0
CGOC_contig0000015	6788	914	0
CGOC_contig0000010	7475	914	0
CGOC_scaffold0026217	1177	910	0
CGOC_contig0000651	3315	907	0
CGOC_scaffold0042727	758	888	0
CGOC_scaffold0023343	1272	888	0
CGOC_scaffold0045793	696	885	0
CGOC_scaffold0005449	2556	873	0
CGOC_scaffold0012796	1788	870	0
CGOC_scaffold0002385	3315	866	0
CGOC_scaffold0047295	662	859	0
CGOC_scaffold0006550	2387	858	0
CGOC_scaffold0000313	5493	856	0
CGOC_contig0087297	565	855	0
CGOC_scaffold0005090	2619	854	0
CGOC_contig0004480	2031	854	0
CGOC_contig0078945	603	852	0
CGOC_scaffold0000011	10788	850	0
CGOC_contig0004046	2089	846	0
CGOC_contig0003989	2100	842	0
CGOC_scaffold0000014	10189	836	0
CGOC_contig0013304	1423	836	0
CGOC_scaffold0000019	9859	832	0
CGOC_scaffold0023033	1282	831	0
CGOC_scaffold0016337	1576	830	0
CGOC_scaffold0041532	783	826	0
CGOC_scaffold0000016	10013	826	0
CGOC_scaffold0022048	1321	823	0
CGOC_scaffold0000008	11111	820	0
CGOC_scaffold0023250	1275	816	0
CGOC_scaffold0000020	9801	814	0
CGOC_contig0002825	2314	814	0
CGOC_scaffold0003533	2951	804	0
CGOC_contig0016574	1312	804	0
CGOC_contig0058850	722	802	0
CGOC_scaffold0000156	6346	798	0
CGOC_scaffold0000013	10330	793	0
CGOC_contig0097236	525	789	0
CGOC_contig0055207	748	788	0
CGOC_scaffold0000009	10876	776	0
CGOC_contig0013951	1398	774	0
CGOC_scaffold0018198	1485	773	0
CGOC_scaffold0039648	822	772	0
CGOC_scaffold0006914	2339	772	0
CGOC_scaffold0001249	3938	770	0
CGOC_contig0033769	965	767	0
CGOC_scaffold0007617	2250	765	0
CGOC_contig0002121	2501	764	0
CGOC_contig0000005	8532	764	0
CGOC_scaffold0007217	2298	760	0
CGOC_scaffold0031526	1019	755	0
CGOC_contig0094295	535	753	0
CGOC_contig0068706	658	751	0
CGOC_scaffold0036649	888	750	0
CGOC_scaffold0012195	1831	750	0
CGOC_scaffold0000470	5014	747	0
CGOC_scaffold0001574	3714	744	0
CGOC_contig0061853	701	743	0
CGOC_scaffold0033471	966	742	0
CGOC_scaffold0048088	641	736	0
CGOC_contig0003426	2193	734	0
CGOC_scaffold0002405	3307	732	0
CGOC_contig0100488	513	732	0
CGOC_scaffold0005022	2631	726	0
CGOC_contig0085662	572	726	0
CGOC_contig0038093	910	722	0
CGOC_scaffold0003127	3055	714	0
CGOC_scaffold0020330	1388	712	0
CGOC_contig0012566	1454	712	0
CGOC_contig0069944	651	708	0
CGOC_scaffold0017899	1500	705	0
CGOC_contig0076758	614	704	0
CGOC_scaffold0000514	4945	703	0
CGOC_contig0091569	546	702	0
CGOC_scaffold0001770	3597	700	0
CGOC_scaffold0000006	12606	698	0
CGOC_scaffold0013348	1749	696	0
CGOC_scaffold0049909	550	694	0
CGOC_scaffold0000727	4518	694	0
CGOC_contig0050291	788	694	0
CGOC_contig0011345	1508	692	0
CGOC_scaffold0000068	7535	690	0
CGOC_contig0051145	781	690	0
CGOC_contig0000439	3587	690	0
CGOC_contig0076834	614	689	0
CGOC_contig0020144	1215	689	0
CGOC_contig0000733	3214	688	0
CGOC_contig0000013	6877	688	0
CGOC_contig0065344	679	685	0
CGOC_contig0042705	860	684	0
CGOC_contig0000028	6150	680	0
CGOC_scaffold0043471	742	679	0
CGOC_scaffold0000075	7372	679	0
CGOC_scaffold0026755	1160	678	0
CGOC_scaffold0000181	6188	676	0
CGOC_contig0036131	934	676	0
CGOC_scaffold0002291	3353	671	0
CGOC_scaffold0000024	9462	668	0
CGOC_scaffold0000021	9779	666	0
CGOC_scaffold0000036	8726	664	0
CGOC_contig0003420	2193	663	0
CGOC_contig0008093	1695	660	0
CGOC_contig0000116	4628	660	0
CGOC_scaffold0000124	6730	654	0
CGOC_scaffold0000056	7908	654	0
CGOC_scaffold0000038	8637	654	0
CGOC_scaffold0004736	2686	652	0
CGOC_contig0010838	1533	652	0
CGOC_scaffold0002815	3159	648	0
CGOC_contig0000001	12027	648	0
CGOC_contig0041970	868	644	0
CGOC_contig0005213	1944	644	0
CGOC_contig0017999	1271	643	0
CGOC_contig0019301	1237	639	0
CGOC_scaffold0000476	5004	637	0
CGOC_scaffold0000010	10844	637	0
CGOC_scaffold0018871	1454	636	0
CGOC_contig0017066	1298	635	0
CGOC_scaffold0037559	867	634	0
CGOC_scaffold0000286	5610	634	0
CGOC_contig0014510	1379	634	0
CGOC_contig0000129	4557	634	0
CGOC_scaffold0010862	1934	632	0
CGOC_scaffold0000004	13671	630	0
CGOC_scaffold0003924	2858	628	0
CGOC_contig0015412	1348	628	0
CGOC_scaffold0000022	9660	627	0
CGOC_scaffold0000050	8135	626	0
CGOC_contig0009996	1577	626	0
CGOC_scaffold0013485	1739	624	0
CGOC_scaffold0000152	6404	624	0
CGOC_contig0019582	1230	624	0
CGOC_scaffold0001699	3637	622	0
CGOC_contig0083997	579	621	0
CGOC_scaffold0000039	8633	620	0
CGOC_contig0084200	578	620	0
CGOC_scaffold0041126	791	618	0
CGOC_scaffold0011244	1905	618	0
CGOC_contig0011596	1495	618	0
CGOC_contig0027144	1068	615	0
CGOC_contig0000189	4268	612	0
CGOC_scaffold0010229	1984	610	0
CGOC_scaffold0000048	8169	610	0
CGOC_scaffold0006334	2417	608	0
CGOC_scaffold0014924	1649	607	0
CGOC_scaffold0032615	988	606	0
CGOC_scaffold0000194	6136	605	0
CGOC_scaffold0000086	7205	604	0
CGOC_contig0044097	846	604	0
CGOC_scaffold0000035	8750	602	0
CGOC_scaffold0000094	7095	601	0
CGOC_scaffold0033411	968	600	0
CGOC_scaffold0005738	2508	600	0
CGOC_contig0066056	674	599	0
CGOC_scaffold0000017	9889	598	0
CGOC_scaffold0007613	2250	594	0
CGOC_scaffold0006431	2403	594	0
CGOC_contig0027070	1069	592	0
CGOC_contig0013775	1405	592	0
CGOC_scaffold0027788	1128	590	0
CGOC_contig0020236	1213	590	0
CGOC_scaffold0012267	1826	589	0
CGOC_scaffold0006500	2393	587	0
CGOC_scaffold0000037	8660	587	0
CGOC_contig0075776	619	586	0
CGOC_contig0014255	1388	584	0
CGOC_scaffold0027499	1137	582	0
CGOC_scaffold0003865	2871	582	0
CGOC_contig0000810	3154	582	0
CGOC_scaffold0001333	3881	580	0
CGOC_scaffold0000523	4915	580	0
CGOC_contig0004231	2064	580	0
CGOC_contig0007615	1730	578	0
CGOC_scaffold0000064	7709	576	0
CGOC_contig0092947	541	576	0
CGOC_scaffold0007333	2283	574	0
CGOC_scaffold0000029	9211	574	0
CGOC_contig0039507	894	574	0
CGOC_contig0038916	901	574	0
CGOC_contig0000051	5452	573	0
CGOC_scaffold0000045	8201	571	0
CGOC_scaffold0000066	7662	570	0
CGOC_contig0094860	533	569	0
CGOC_contig0000576	3410	568	0
CGOC_scaffold0033898	956	565	0
CGOC_scaffold0006440	2402	565	0
CGOC_contig0009658	1597	564	0
CGOC_scaffold0043351	745	562	0
CGOC_scaffold0030605	1043	562	0
CGOC_contig0005575	1905	562	0
CGOC_contig0001962	2552	562	0
CGOC_scaffold0030334	1051	560	0
CGOC_contig0050238	788	560	0
CGOC_scaffold0013049	1769	559	0
CGOC_scaffold0001307	3898	558	0
CGOC_scaffold0000128	6696	558	0
CGOC_contig0088775	558	558	0
CGOC_contig0058953	721	558	0
CGOC_contig0006891	1786	558	0
CGOC_contig0097002	525	557	0
CGOC_scaffold0000042	8342	556	0
CGOC_contig0011438	1504	556	0
CGOC_scaffold0008102	2194	555	0
CGOC_scaffold0000007	11349	554	0
CGOC_contig0020684	1202	554	0
CGOC_scaffold0000425	5140	552	0
CGOC_scaffold0000134	6634	552	0
CGOC_scaffold0018602	1467	551	0
CGOC_contig0077142	613	551	0
CGOC_scaffold0000144	6523	548	0
CGOC_scaffold0000041	8422	548	0
CGOC_contig0000153	4425	548	0
CGOC_scaffold0000027	9341	547	0
CGOC_scaffold0000210	6033	546	0
CGOC_scaffold0000192	6142	546	0
CGOC_contig0000002	9228	546	0
CGOC_scaffold0000824	4384	545	0
CGOC_contig0036943	924	545	0
CGOC_contig0000332	3796	545	0
CGOC_scaffold0034793	933	544	0
CGOC_scaffold0000540	4875	544	0
CGOC_scaffold0000249	5812	544	0
CGOC_scaffold0000166	6287	544	0
CGOC_scaffold0000001	16658	543	0
CGOC_contig0057784	729	542	0
CGOC_scaffold0000838	4372	540	0
CGOC_scaffold0000699	4560	539	0
CGOC_scaffold0001247	3940	538	0
CGOC_scaffold0000651	4673	538	0
CGOC_contig0001993	2540	538	0
CGOC_contig0000433	3604	538	0
CGOC_scaffold0002559	3250	537	0
CGOC_scaffold0000510	4952	536	0
CGOC_scaffold0001730	3621	534	0
CGOC_scaffold0000164	6295	532	0
CGOC_contig0045078	836	532	0
CGOC_contig0002270	2455	532	0
CGOC_scaffold0000369	5307	531	0
CGOC_scaffold0045422	704	530	0
CGOC_scaffold0001329	3883	530	0
CGOC_scaffold0000026	9348	530	0
CGOC_scaffold0000023	9503	530	0
CGOC_contig0000068	5166	530	0
CGOC_scaffold0048746	619	529	0
CGOC_scaffold0036570	890	529	0
CGOC_contig0001606	2689	529	0
CGOC_scaffold0015825	1601	528	0
CGOC_scaffold0003170	3042	528	0
CGOC_scaffold0000681	4597	528	0
CGOC_scaffold0000136	6605	528	0
CGOC_scaffold0000076	7353	528	0
CGOC_contig0032761	980	528	0
CGOC_contig0011668	1492	528	0
CGOC_contig0002011	2536	528	0
CGOC_scaffold0000025	9439	527	0
CGOC_contig0019319	1237	527	0
CGOC_scaffold0000186	6173	526	0
CGOC_scaffold0011610	1877	524	0
CGOC_contig0054199	756	524	0
CGOC_scaffold0000067	7645	523	0
CGOC_contig0100490	513	522	0
CGOC_contig0017357	1290	522	0
CGOC_scaffold0000130	6686	520	0
CGOC_contig0086705	567	520	0
CGOC_contig0066706	670	520	0
CGOC_contig0016969	1301	520	0
CGOC_scaffold0000107	6944	519	0
CGOC_scaffold0000276	5648	518	0
CGOC_contig0070071	651	517	0
CGOC_scaffold0009311	2068	516	0
CGOC_scaffold0000208	6039	516	0
CGOC_scaffold0000078	7340	516	0
CGOC_contig0097654	523	516	0
CGOC_contig0021768	1178	516	0
CGOC_contig0000003	8716	516	0
CGOC_scaffold0042556	761	515	0
CGOC_scaffold0001000	4171	515	0
CGOC_contig0003533	2172	514	0
CGOC_contig0098065	521	513	0
CGOC_scaffold0002352	3328	512	0
CGOC_scaffold0000827	4381	512	0
CGOC_contig0026790	1075	512	0
CGOC_contig0006359	1828	512	0
CGOC_scaffold0002764	3177	511	0
CGOC_scaffold0003735	2900	510	0
CGOC_contig0052201	772	510	0
CGOC_scaffold0000018	9882	509	0
CGOC_contig0014792	1370	509	0
CGOC_scaffold0019451	1426	508	0
CGOC_scaffold0001410	3829	508	0
CGOC_scaffold0000079	7305	508	0
CGOC_contig0000453	3566	506	0
CGOC_scaffold0000015	10040	505	0
CGOC_contig0003259	2222	505	0
CGOC_contig0082545	586	504	0
CGOC_scaffold0000051	8109	503	0
CGOC_scaffold0000043	8305	503	0
CGOC_contig0009320	1617	503	0
CGOC_scaffold0017155	1536	502	0
CGOC_scaffold0006243	2433	502	0
CGOC_scaffold0000132	6656	502	0
CGOC_contig0083649	581	502	0
CGOC_contig0008650	1659	502	0
CGOC_contig0005541	1909	502	0
CGOC_scaffold0038014	857	500	0
CGOC_scaffold0012320	1822	500	0
CGOC_scaffold0005042	2627	500	0
CGOC_scaffold0000170	6242	500	0
CGOC_contig0000006	8146	500	0
CGOC_scaffold0012563	1805	499	0
CGOC_scaffold0002280	3356	498	0
CGOC_scaffold0000155	6375	498	0
CGOC_scaffold0000122	6750	498	0
CGOC_scaffold0000077	7347	498	0
CGOC_contig0057336	732	498	0
CGOC_contig0049658	793	498	0
CGOC_scaffold0018523	1470	495	0
CGOC_scaffold0001635	3679	495	0
CGOC_scaffold0019906	1407	494	0
CGOC_scaffold0000453	5064	494	0
CGOC_scaffold0000061	7810	494	0
CGOC_scaffold0002985	3107	493	0
CGOC_scaffold0000212	6007	492	0
CGOC_scaffold0000131	6684	492	0
CGOC_contig0022875	1154	492	0
CGOC_contig0011443	1504	492	0
CGOC_scaffold0000091	7150	491	0
CGOC_scaffold0014241	1689	490	0
CGOC_contig0046834	819	490	0
CGOC_contig0017162	1296	490	0
CGOC_contig0001148	2901	490	0
CGOC_contig0001022	2985	490	0
CGOC_scaffold0000955	4222	488	0
CGOC_scaffold0000065	7699	488	0
CGOC_contig0056057	742	488	0
CGOC_scaffold0000103	7000	487	0
CGOC_contig0014885	1367	487	0
CGOC_scaffold0044438	723	486	0
CGOC_scaffold0000655	4657	486	0
CGOC_scaffold0000293	5568	486	0
CGOC_contig0001294	2824	486	0
CGOC_scaffold0016022	1592	484	0
CGOC_scaffold0000830	4378	484	0
CGOC_scaffold0000157	6333	484	0
CGOC_scaffold0000116	6873	484	0
CGOC_contig0063090	693	484	0
CGOC_contig0005072	1959	484	0
CGOC_contig0000385	3700	484	0
CGOC_contig0000323	3828	484	0
CGOC_scaffold0000100	7032	483	0
CGOC_scaffold0000498	4976	482	0
CGOC_contig0099397	517	482	0
CGOC_contig0021143	1192	482	0
CGOC_contig0019230	1239	481	0
CGOC_scaffold0047569	655	480	0
CGOC_scaffold0026121	1180	480	0
CGOC_scaffold0000398	5219	480	0
CGOC_scaffold0000171	6241	480	0
CGOC_contig0054822	751	480	0
CGOC_scaffold0015233	1633	478	0
CGOC_scaffold0001389	3846	478	0
CGOC_scaffold0000205	6079	478	0
CGOC_scaffold0000184	6179	478	0
CGOC_scaffold0000046	8188	478	0
CGOC_scaffold0000030	9187	478	0
CGOC_contig0099558	516	478	0
CGOC_scaffold0003232	3029	477	0
CGOC_contig0072809	635	477	0
CGOC_scaffold0013096	1765	476	0
CGOC_scaffold0005375	2570	476	0
CGOC_scaffold0000766	4462	476	0
CGOC_scaffold0000180	6196	476	0
CGOC_scaffold0000133	6651	476	0
CGOC_contig0000222	4143	476	0
CGOC_contig0000012	7102	476	0
CGOC_scaffold0008644	2137	474	0
CGOC_scaffold0000637	4687	474	0
CGOC_scaffold0000251	5803	474	0
CGOC_scaffold0000446	5076	472	0
CGOC_scaffold0000174	6220	472	0
CGOC_scaffold0000172	6229	472	0
CGOC_contig0081054	593	472	0
CGOC_contig0028185	1050	472	0
CGOC_contig0000135	4536	472	0
CGOC_scaffold0043029	752	471	0
CGOC_scaffold0004516	2732	471	0
CGOC_scaffold0003425	2975	471	0
CGOC_scaffold0027371	1141	470	0
CGOC_scaffold0023220	1276	470	0
CGOC_scaffold0021890	1327	470	0
CGOC_scaffold0000304	5535	470	0
CGOC_scaffold0001224	3958	468	0
CGOC_scaffold0000383	5256	468	0
CGOC_scaffold0000246	5830	468	0
CGOC_contig0010059	1573	468	0
CGOC_contig0004371	2044	468	0
CGOC_contig0000886	3090	468	0
CGOC_scaffold0018887	1453	467	0
CGOC_scaffold0009920	2016	466	0
CGOC_scaffold0003820	2882	466	0
CGOC_scaffold0000397	5220	466	0
CGOC_scaffold0000226	5926	466	0
CGOC_contig0099543	516	466	0
CGOC_contig0000024	6428	466	0
CGOC_contig0000008	7746	466	0
CGOC_scaffold0000381	5257	464	0
CGOC_scaffold0000273	5666	464	0
CGOC_scaffold0000244	5834	464	0
CGOC_scaffold0000151	6443	464	0
CGOC_scaffold0000111	6919	464	0
CGOC_scaffold0000096	7070	464	0
CGOC_contig0014699	1373	464	0
CGOC_contig0010807	1535	464	0
CGOC_contig0009045	1633	464	0
CGOC_contig0000060	5282	464	0
CGOC_scaffold0012997	1772	463	0
CGOC_scaffold0007976	2208	463	0
CGOC_scaffold0003329	3001	463	0
CGOC_scaffold0000682	4597	462	0
CGOC_contig0097053	525	462	0
CGOC_contig0002448	2409	462	0
CGOC_scaffold0000167	6281	461	0
CGOC_scaffold0000033	8959	461	0
CGOC_scaffold0000302	5536	460	0
CGOC_scaffold0000057	7904	460	0
CGOC_contig0099044	518	460	0
CGOC_scaffold0019869	1408	458	0
CGOC_scaffold0000463	5038	458	0
CGOC_scaffold0005002	2634	457	0
CGOC_scaffold0000072	7457	457	0
CGOC_contig0024435	1120	457	0
CGOC_scaffold0000757	4484	456	0
CGOC_scaffold0000462	5039	455	0
CGOC_scaffold0000161	6301	455	0
CGOC_scaffold0035704	911	454	0
CGOC_scaffold0000892	4295	454	0
CGOC_scaffold0000206	6067	454	0
CGOC_scaffold0000138	6577	454	0
CGOC_scaffold0000113	6912	454	0
CGOC_contig0047553	812	454	0
CGOC_contig0000036	5767	454	0
CGOC_scaffold0001018	4150	452	0
CGOC_scaffold0000625	4703	452	0
CGOC_scaffold0000558	4842	452	0
CGOC_scaffold0000488	4994	452	0
CGOC_scaffold0000373	5295	452	0
CGOC_scaffold0000296	5558	452	0
CGOC_scaffold0000114	6889	452	0
CGOC_scaffold0000012	10550	452	0
CGOC_contig0073348	632	452	0
CGOC_contig0024096	1127	452	0
CGOC_scaffold0012809	1787	450	0
CGOC_scaffold0011622	1876	450	0
CGOC_scaffold0000384	5256	450	0
CGOC_scaffold0000315	5492	450	0
CGOC_scaffold0000117	6873	450	0
CGOC_scaffold0000070	7502	450	0
CGOC_contig0016896	1303	450	0
CGOC_contig0006381	1827	450	0
CGOC_scaffold0000702	4556	448	0
CGOC_scaffold0000290	5580	448	0
CGOC_scaffold0000289	5584	448	0
CGOC_scaffold0000085	7212	448	0
CGOC_scaffold0000053	7915	448	0
CGOC_contig0040706	881	448	0
CGOC_contig0010340	1558	448	0
CGOC_contig0002683	2348	448	0
CGOC_contig0002328	2441	448	0
CGOC_scaffold0000118	6869	447	0
CGOC_scaffold0023120	1279	446	0
CGOC_scaffold0003677	2911	446	0
CGOC_scaffold0001977	3491	446	0
CGOC_scaffold0000267	5690	446	0
CGOC_scaffold0000219	5972	446	0
CGOC_contig0059342	718	446	0
CGOC_contig0000220	4158	446	0
CGOC_scaffold0002170	3409	445	0
CGOC_scaffold0000060	7863	445	0
CGOC_contig0036398	930	445	0
CGOC_scaffold0000265	5701	444	0
CGOC_contig0021719	1179	444	0
CGOC_contig0000027	6162	444	0
CGOC_scaffold0017096	1539	443	0
CGOC_scaffold0000609	4742	443	0
CGOC_scaffold0000095	7072	443	0
CGOC_scaffold0000058	7885	443	0
CGOC_scaffold0000028	9307	443	0
CGOC_scaffold0011827	1860	442	0
CGOC_scaffold0003073	3076	442	0
CGOC_scaffold0000154	6383	442	0
CGOC_scaffold0000141	6541	442	0
CGOC_scaffold0000087	7202	442	0
CGOC_contig0000245	4051	442	0
CGOC_scaffold0000274	5660	441	0
CGOC_scaffold0000630	4697	440	0
CGOC_scaffold0000454	5061	440	0
CGOC_scaffold0000147	6476	440	0
CGOC_scaffold0000074	7382	440	0
CGOC_contig0030612	1012	440	0
CGOC_contig0013225	1427	440	0
CGOC_contig0002881	2300	440	0
CGOC_contig0015505	1345	439	0
CGOC_contig0007325	1753	439	0
CGOC_scaffold0032150	1000	438	0
CGOC_scaffold0008059	2198	438	0
CGOC_scaffold0000698	4563	438	0
CGOC_scaffold0000497	4977	438	0
CGOC_scaffold0000424	5144	438	0
CGOC_scaffold0000106	6982	438	0
CGOC_contig0019879	1222	438	0
CGOC_contig0000743	3208	438	0
CGOC_scaffold0031034	1032	436	0
CGOC_scaffold0001054	4111	436	0
CGOC_scaffold0000431	5129	436	0
CGOC_scaffold0000390	5233	436	0
CGOC_contig0074766	625	436	0
CGOC_contig0060157	713	436	0
CGOC_contig0047476	813	436	0
CGOC_contig0012994	1437	436	0
CGOC_scaffold0016819	1552	435	0
CGOC_scaffold0011580	1879	434	0
CGOC_scaffold0003960	2848	434	0
CGOC_scaffold0000897	4290	434	0
CGOC_contig0083566	582	434	0
CGOC_contig0000176	4336	434	0
CGOC_contig0000014	6851	434	0
CGOC_scaffold0020787	1370	433	0
CGOC_contig0019679	1227	433	0
CGOC_scaffold0002533	3259	432	0
CGOC_contig0029377	1031	432	0
CGOC_contig0000081	5032	431	0
CGOC_scaffold0004678	2698	430	0
CGOC_scaffold0000798	4414	430	0
CGOC_scaffold0000434	5120	430	0
CGOC_scaffold0000354	5339	430	0
CGOC_scaffold0000285	5618	430	0
CGOC_scaffold0000182	6184	430	0
CGOC_contig0056172	741	430	0
CGOC_scaffold0000283	5630	428	0
CGOC_scaffold0000228	5918	428	0
CGOC_scaffold0000090	7161	428	0
CGOC_contig0069376	655	428	0
CGOC_contig0067132	668	428	0
CGOC_contig0032158	988	428	0
CGOC_contig0001938	2559	428	0
CGOC_contig0000590	3390	428	0
CGOC_contig0000359	3743	428	0
CGOC_scaffold0033911	955	426	0
CGOC_scaffold0000898	4289	426	0
CGOC_scaffold0000889	4301	426	0
CGOC_scaffold0000150	6448	426	0
CGOC_contig0005084	1958	426	0
CGOC_contig0003631	2157	426	0
CGOC_contig0001745	2631	426	0
CGOC_contig0000751	3204	426	0
CGOC_contig0000241	4064	426	0
CGOC_contig0000040	5584	426	0
CGOC_scaffold0000105	6982	425	0
CGOC_scaffold0000088	7185	425	0
CGOC_scaffold0022650	1296	424	0
CGOC_scaffold0000240	5843	424	0
CGOC_scaffold0000203	6097	424	0
CGOC_scaffold0000031	9101	424	0
CGOC_contig0101656	508	424	0
CGOC_contig0004960	1972	424	0
CGOC_contig0003934	2109	424	0
CGOC_scaffold0004613	2711	423	0
CGOC_scaffold0022867	1288	422	0
CGOC_scaffold0004339	2770	422	0
CGOC_scaffold0000581	4791	422	0
CGOC_scaffold0000562	4835	422	0
CGOC_scaffold0000327	5429	422	0
CGOC_scaffold0000209	6036	422	0
CGOC_scaffold0000032	8972	422	0
CGOC_contig0000638	3333	422	0
CGOC_scaffold0029754	1069	421	0
CGOC_scaffold0024267	1239	421	0
CGOC_scaffold0022108	1318	421	0
CGOC_contig0011318	1509	421	0
CGOC_scaffold0005830	2493	420	0
CGOC_scaffold0001186	3990	420	0
CGOC_scaffold0000902	4287	420	0
CGOC_scaffold0000148	6472	420	0
CGOC_scaffold0000142	6533	420	0
CGOC_scaffold0000104	6997	420	0
CGOC_scaffold0002398	3311	419	0
CGOC_contig0097042	525	419	0
CGOC_scaffold0002566	3249	418	0
CGOC_scaffold0002214	3383	418	0
CGOC_scaffold0001627	3684	418	0
CGOC_scaffold0000235	5883	418	0
CGOC_scaffold0000165	6289	418	0
CGOC_scaffold0000101	7025	418	0
CGOC_contig0027581	1060	418	0
CGOC_contig0000020	6518	418	0
CGOC_scaffold0036644	888	417	0
CGOC_scaffold0009012	2098	417	0
CGOC_scaffold0000145	6495	417	0
CGOC_contig0001135	2912	417	0
CGOC_scaffold0004560	2721	416	0
CGOC_scaffold0002855	3149	416	0
CGOC_scaffold0002203	3390	416	0
CGOC_scaffold0001027	4138	416	0
CGOC_scaffold0000502	4966	416	0
CGOC_scaffold0000460	5044	416	0
CGOC_scaffold0000368	5309	416	0
CGOC_scaffold0000361	5330	416	0
CGOC_contig0000709	3248	416	0
CGOC_contig0000542	3438	416	0
CGOC_contig0000050	5482	416	0
CGOC_contig0032989	977	415	0
CGOC_scaffold0003875	2868	414	0
CGOC_scaffold0003267	3018	414	0
CGOC_scaffold0001745	3614	414	0
CGOC_scaffold0000149	6468	414	0
CGOC_scaffold0000143	6524	414	0
CGOC_contig0058583	723	414	0
CGOC_contig0024266	1123	414	0
CGOC_contig0011474	1502	414	0
CGOC_contig0000242	4057	414	0
CGOC_scaffold0006310	2421	413	0
CGOC_scaffold0033444	967	412	0
CGOC_scaffold0002151	3414	412	0
CGOC_scaffold0001098	4069	412	0
CGOC_scaffold0000671	4614	412	0
CGOC_scaffold0000120	6767	412	0
CGOC_contig0034962	949	412	0
CGOC_contig0020301	1212	412	0
CGOC_contig0002283	2454	412	0
CGOC_contig0000613	3363	412	0
CGOC_contig0000125	4580	412	0
CGOC_contig0000075	5081	412	0
CGOC_scaffold0006891	2342	411	0
CGOC_scaffold0000360	5330	411	0
CGOC_scaffold0011319	1899	410	0
CGOC_scaffold0007866	2221	410	0
CGOC_scaffold0001792	3585	410	0
CGOC_scaffold0000334	5407	410	0
CGOC_scaffold0000306	5528	410	0
CGOC_scaffold0000237	5871	410	0
CGOC_contig0097534	523	410	0
CGOC_contig0018360	1261	410	0
CGOC_contig0018949	1245	409	0
CGOC_scaffold0005129	2611	408	0
CGOC_scaffold0000860	4335	408	0
CGOC_scaffold0000771	4453	408	0
CGOC_scaffold0000591	4774	408	0
CGOC_scaffold0000538	4881	408	0
CGOC_scaffold0000337	5404	408	0
CGOC_scaffold0000230	5910	408	0
CGOC_scaffold0000139	6555	408	0
CGOC_scaffold0000089	7171	408	0
CGOC_contig0070908	646	408	0
CGOC_contig0065654	677	408	0
CGOC_contig0008518	1668	408	0
CGOC_contig0007919	1708	408	0
CGOC_contig0000007	7773	408	0
CGOC_contig0000293	3890	407	0
CGOC_scaffold0003234	3028	406	0
CGOC_scaffold0002410	3306	406	0
CGOC_scaffold0001099	4067	406	0
CGOC_scaffold0001077	4094	406	0
CGOC_scaffold0000648	4678	406	0
CGOC_contig0024141	1126	406	0
CGOC_contig0015498	1346	406	0
CGOC_scaffold0000978	4190	405	0
CGOC_scaffold0000241	5843	405	0
CGOC_contig0013425	1418	405	0
CGOC_scaffold0038465	847	404	0
CGOC_scaffold0026832	1157	404	0
CGOC_scaffold0002062	3450	404	0
CGOC_scaffold0000701	4557	404	0
CGOC_scaffold0000636	4688	404	0
CGOC_scaffold0000191	6143	404	0
CGOC_scaffold0000177	6208	404	0
CGOC_scaffold0000110	6935	404	0
CGOC_contig0057718	729	404	0
CGOC_contig0045164	835	404	0
CGOC_contig0000041	5561	404	0
CGOC_scaffold0026197	1177	403	0
CGOC_scaffold0010633	1952	403	0
CGOC_scaffold0000052	7945	403	0
CGOC_contig0000235	4087	403	0
CGOC_scaffold0006652	2373	402	0
CGOC_scaffold0006083	2455	402	0
CGOC_scaffold0003523	2954	402	0
CGOC_scaffold0000450	5070	402	0
CGOC_scaffold0000294	5567	402	0
CGOC_scaffold0000272	5675	402	0
CGOC_scaffold0000125	6728	402	0
CGOC_contig0070123	650	402	0
CGOC_contig0048036	808	402	0
CGOC_scaffold0000546	4858	401	0
CGOC_scaffold0000387	5242	401	0
CGOC_scaffold0000092	7131	401	0
CGOC_contig0011381	1506	401	0
CGOC_contig0003678	2149	401	0
CGOC_scaffold0004042	2827	400	0
CGOC_scaffold0002692	3203	400	0
CGOC_scaffold0002288	3353	400	0
CGOC_scaffold0000721	4527	400	0
CGOC_scaffold0000349	5351	400	0
CGOC_scaffold0000225	5930	400	0
CGOC_scaffold0000217	5982	400	0
CGOC_scaffold0000069	7514	400	0
CGOC_contig0013985	1397	400	0
CGOC_contig0009847	1586	400	0
CGOC_scaffold0000658	4655	399	0
CGOC_scaffold0000239	5854	399	0
CGOC_contig0033037	976	399	0
CGOC_scaffold0005647	2524	398	0
CGOC_scaffold0000775	4447	398	0
CGOC_scaffold0000772	4453	398	0
CGOC_scaffold0000692	4583	398	0
CGOC_scaffold0000511	4948	398	0
CGOC_scaffold0000175	6212	398	0
CGOC_contig0084682	576	398	0
CGOC_contig0066159	674	398	0
CGOC_contig0040239	886	398	0
CGOC_contig0030372	1015	398	0
CGOC_contig0000280	3915	398	0
CGOC_contig0000080	5035	398	0
CGOC_scaffold0014163	1694	397	0
CGOC_scaffold0000054	7913	397	0
CGOC_scaffold0028469	1107	396	0
CGOC_scaffold0005589	2531	396	0
CGOC_scaffold0001522	3748	396	0
CGOC_scaffold0000639	4685	396	0
CGOC_scaffold0000539	4876	396	0
CGOC_scaffold0000040	8614	396	0
CGOC_contig0000639	3331	396	0
CGOC_contig0000065	5219	396	0
CGOC_contig0000042	5553	396	0
CGOC_scaffold0010604	1954	395	0
CGOC_scaffold0012483	1811	394	0
CGOC_scaffold0004304	2777	394	0
CGOC_scaffold0001851	3551	394	0
CGOC_scaffold0001407	3830	394	0
CGOC_scaffold0000815	4394	394	0
CGOC_scaffold0000805	4402	394	0
CGOC_scaffold0000348	5352	394	0
CGOC_scaffold0000153	6389	394	0
CGOC_scaffold0000073	7453	394	0
CGOC_contig0000863	3105	394	0
CGOC_contig0000047	5495	394	0
CGOC_scaffold0045414	704	393	0
CGOC_scaffold0003368	2992	393	0
CGOC_scaffold0000597	4758	393	0
CGOC_scaffold0007564	2255	392	0
CGOC_scaffold0004611	2712	392	0
CGOC_scaffold0000676	4608	392	0
CGOC_scaffold0000568	4818	392	0
CGOC_scaffold0000081	7262	392	0
CGOC_contig0047310	814	392	0
CGOC_contig0038951	901	392	0
CGOC_contig0007131	1767	392	0
CGOC_scaffold0016906	1548	391	0
CGOC_contig0023626	1137	391	0
CGOC_scaffold0005463	2554	390	0
CGOC_scaffold0001737	3618	390	0
CGOC_scaffold0000513	4947	390	0
CGOC_scaffold0000288	5592	390	0
CGOC_scaffold0000082	7230	390	0
CGOC_contig0079223	602	390	0
CGOC_contig0028214	1050	390	0
CGOC_contig0009088	1631	390	0
CGOC_contig0005577	1904	390	0
CGOC_scaffold0004371	2764	388	0
CGOC_scaffold0002633	3225	388	0
CGOC_scaffold0001073	4096	388	0
CGOC_scaffold0001037	4128	388	0
CGOC_scaffold0000743	4501	388	0
CGOC_scaffold0000683	4596	388	0
CGOC_scaffold0000385	5244	388	0
CGOC_scaffold0000178	6201	388	0
CGOC_contig0087162	565	388	0
CGOC_contig0083405	582	388	0
CGOC_contig0020863	1198	388	0
CGOC_contig0001211	2866	388	0
CGOC_contig0000273	3934	388	0
CGOC_contig0000033	5964	387	0
CGOC_scaffold0001015	4153	386	0
CGOC_contig0057320	732	386	0
CGOC_contig0022663	1158	386	0
CGOC_contig0002654	2356	386	0
CGOC_contig0000930	3051	386	0
CGOC_contig0000090	4911	386	0
CGOC_scaffold0035261	922	385	0
CGOC_scaffold0000227	5921	385	0
CGOC_scaffold0000188	6158	385	0
CGOC_scaffold0018181	1485	384	0
CGOC_scaffold0012556	1805	384	0
CGOC_scaffold0006542	2388	384	0
CGOC_scaffold0005955	2475	384	0
CGOC_scaffold0003064	3079	384	0
CGOC_scaffold0002433	3294	384	0
CGOC_scaffold0001190	3985	384	0
CGOC_scaffold0000554	4852	384	0
CGOC_scaffold0000344	5374	384	0
CGOC_contig0034541	955	384	0
CGOC_contig0032415	985	384	0
CGOC_contig0001596	2692	384	0
CGOC_contig0000052	5436	384	0
CGOC_contig0000035	5772	384	0
CGOC_contig0000009	7695	384	0
CGOC_scaffold0001271	3924	383	0
CGOC_scaffold0009780	2028	382	0
CGOC_scaffold0009142	2085	382	0
CGOC_scaffold0002796	3165	382	0
CGOC_scaffold0001601	3698	382	0
CGOC_scaffold0000307	5513	382	0
CGOC_scaffold0000044	8248	382	0
CGOC_contig0048094	807	382	0
CGOC_contig0015450	1347	382	0
CGOC_contig0000097	4836	382	0
CGOC_contig0000043	5541	382	0
CGOC_scaffold0005184	2602	381	0
CGOC_scaffold0000532	4889	381	0
CGOC_contig0001364	2785	381	0
CGOC_contig0001059	2953	381	0
CGOC_scaffold0006575	2384	380	0
CGOC_scaffold0004223	2789	380	0
CGOC_scaffold0002667	3213	380	0
CGOC_scaffold0000485	4997	380	0
CGOC_scaffold0000345	5370	380	0
CGOC_scaffold0000187	6165	380	0
CGOC_scaffold0000183	6180	380	0
CGOC_contig0043274	854	380	0
CGOC_contig0041523	872	380	0
CGOC_contig0025500	1099	380	0
CGOC_contig0011618	1494	380	0
CGOC_contig0000896	3080	380	0
CGOC_contig0000061	5275	380	0
CGOC_contig0000004	8576	380	0
CGOC_scaffold0028309	1111	379	0
CGOC_scaffold0004650	2705	379	0
CGOC_scaffold0001363	3862	379	0
CGOC_contig0066748	670	379	0
CGOC_scaffold0005976	2471	378	0
CGOC_scaffold0001434	3814	378	0
CGOC_scaffold0000601	4749	378	0
CGOC_scaffold0000357	5333	378	0
CGOC_scaffold0000062	7784	378	0
CGOC_contig0002544	2387	378	0
CGOC_contig0000073	5097	378	0
CGOC_scaffold0000162	6296	377	0
CGOC_contig0010245	1563	377	0
CGOC_scaffold0009532	2048	376	0
CGOC_scaffold0001919	3520	376	0
CGOC_scaffold0001449	3803	376	0
CGOC_scaffold0000993	4180	376	0
CGOC_contig0013778	1405	376	0
CGOC_contig0007800	1716	376	0
CGOC_contig0000138	4507	376	0
CGOC_contig0000122	4591	376	0
CGOC_scaffold0003573	2941	375	0
CGOC_scaffold0001823	3567	375	0
CGOC_scaffold0000347	5359	375	0
CGOC_contig0000165	4384	375	0
CGOC_scaffold0040250	809	374	0
CGOC_scaffold0000515	4929	374	0
CGOC_scaffold0000359	5331	374	0
CGOC_scaffold0000295	5559	374	0
CGOC_scaffold0000097	7066	374	0
CGOC_contig0068611	659	374	0
CGOC_contig0003516	2176	374	0
CGOC_contig0000297	3880	374	0
CGOC_contig0000063	5233	374	0
CGOC_contig0077751	609	373	0
CGOC_contig0068143	662	373	0
CGOC_contig0019801	1224	373	0
CGOC_scaffold0005018	2631	372	0
CGOC_scaffold0004651	2705	372	0
CGOC_scaffold0003631	2925	372	0
CGOC_scaffold0002378	3319	372	0
CGOC_scaffold0000970	4206	372	0
CGOC_scaffold0000744	4501	372	0
CGOC_scaffold0000491	4984	372	0
CGOC_scaffold0000473	5010	372	0
CGOC_scaffold0000386	5244	372	0
CGOC_scaffold0000129	6693	372	0
CGOC_scaffold0000093	7109	372	0
CGOC_scaffold0000055	7912	372	0
CGOC_contig0008414	1675	372	0
CGOC_contig0000238	4082	372	0
CGOC_scaffold0000598	4757	371	0
CGOC_scaffold0040008	814	370	0
CGOC_scaffold0008814	2119	370	0
CGOC_scaffold0006193	2439	370	0
CGOC_scaffold0002731	3189	370	0
CGOC_scaffold0001210	3968	370	0
CGOC_scaffold0001009	4160	370	0
CGOC_scaffold0000872	4324	370	0
CGOC_scaffold0000314	5492	370	0
CGOC_scaffold0000300	5543	370	0
CGOC_contig0053694	760	370	0
CGOC_contig0005183	1948	370	0
CGOC_contig0000146	4463	370	0
CGOC_contig0000087	4964	370	0
CGOC_contig0032471	984	369	0
CGOC_contig0000203	4222	369	0
CGOC_scaffold0045954	693	368	0
CGOC_scaffold0005660	2522	368	0
CGOC_scaffold0000675	4609	368	0
CGOC_scaffold0000418	5157	368	0
CGOC_scaffold0000341	5385	368	0
CGOC_scaffold0000115	6882	368	0
CGOC_contig0045987	827	368	0
CGOC_contig0003214	2229	368	0
CGOC_contig0001109	2928	368	0
CGOC_contig0000457	3562	368	0
CGOC_contig0000164	4387	368	0
CGOC_contig0000055	5338	368	0
CGOC_contig0000016	6744	368	0
CGOC_scaffold0022343	1309	367	0
CGOC_scaffold0000179	6198	367	0
CGOC_scaffold0003174	3042	366	0
CGOC_scaffold0000370	5305	366	0
CGOC_scaffold0000356	5335	366	0
CGOC_scaffold0000329	5427	366	0
CGOC_scaffold0000163	6296	366	0
CGOC_contig0051442	779	366	0
CGOC_scaffold0041823	777	365	0
CGOC_contig0000184	4285	365	0
CGOC_scaffold0041361	786	364	0
CGOC_scaffold0028681	1100	364	0
CGOC_scaffold0019949	1404	364	0
CGOC_scaffold0008292	2172	364	0
CGOC_scaffold0002588	3242	364	0
CGOC_scaffold0002295	3350	364	0
CGOC_scaffold0001629	3683	364	0
CGOC_scaffold0001087	4085	364	0
CGOC_scaffold0000709	4544	364	0
CGOC_scaffold0000468	5023	364	0
CGOC_scaffold0000176	6209	364	0
CGOC_scaffold0000160	6301	364	0
CGOC_scaffold0000080	7294	364	0
CGOC_contig0089966	553	364	0
CGOC_contig0067479	666	364	0
CGOC_contig0017673	1281	364	0
CGOC_scaffold0001572	3715	363	0
CGOC_scaffold0000363	5321	363	0
CGOC_scaffold0000168	6268	363	0
CGOC_scaffold0008542	2145	362	0
CGOC_scaffold0001265	3927	362	0
CGOC_scaffold0001078	4094	362	0
CGOC_scaffold0000604	4747	362	0
CGOC_scaffold0000263	5714	362	0
CGOC_contig0099262	517	362	0
CGOC_contig0021774	1177	362	0
CGOC_contig0000538	3443	362	0
CGOC_contig0000426	3621	362	0
CGOC_contig0000174	4338	362	0
CGOC_contig0000120	4605	362	0
CGOC_scaffold0000464	5034	361	0
CGOC_contig0057856	728	361	0
CGOC_scaffold0020131	1397	360	0
CGOC_scaffold0012014	1846	360	0
CGOC_scaffold0006342	2416	360	0
CGOC_scaffold0003077	3075	360	0
CGOC_scaffold0002618	3229	360	0
CGOC_scaffold0001510	3754	360	0
CGOC_scaffold0001089	4083	360	0
CGOC_scaffold0000866	4327	360	0
CGOC_scaffold0000530	4891	360	0
CGOC_scaffold0000477	5003	360	0
CGOC_scaffold0000282	5635	360	0
CGOC_scaffold0000231	5908	360	0
CGOC_scaffold0000215	6002	360	0
CGOC_scaffold0000185	6179	360	0
CGOC_scaffold0000112	6913	360	0
CGOC_scaffold0000109	6943	360	0
CGOC_scaffold0000063	7716	360	0
CGOC_contig0102565	505	360	0
CGOC_contig0007787	1716	360	0
CGOC_contig0000529	3455	360	0
CGOC_contig0000218	4174	360	0
CGOC_contig0000094	4879	360	0
CGOC_scaffold0025501	1199	358	0
CGOC_scaffold0022186	1315	358	0
CGOC_scaffold0022136	1317	358	0
CGOC_scaffold0013369	1747	358	0
CGOC_scaffold0002172	3408	358	0
CGOC_scaffold0001918	3520	358	0
CGOC_scaffold0001308	3898	358	0
CGOC_scaffold0000940	4238	358	0
CGOC_scaffold0000261	5739	358	0
CGOC_contig0086915	566	358	0
CGOC_contig0057453	731	358	0
CGOC_contig0025102	1106	358	0
CGOC_contig0000058	5301	358	0
CGOC_contig0000039	5616	358	0
CGOC_scaffold0000672	4614	357	0
CGOC_contig0075320	622	357	0
CGOC_contig0018876	1248	357	0
CGOC_contig0006945	1783	357	0
CGOC_contig0001079	2942	357	0
CGOC_scaffold0042407	764	356	0
CGOC_scaffold0019022	1446	356	0
CGOC_scaffold0009427	2057	356	0
CGOC_scaffold0007265	2291	356	0
CGOC_scaffold0006226	2435	356	0
CGOC_scaffold0003640	2921	356	0
CGOC_scaffold0003292	3010	356	0
CGOC_scaffold0002265	3361	356	0
CGOC_scaffold0001107	4060	356	0
CGOC_scaffold0001041	4123	356	0
CGOC_scaffold0000992	4181	356	0
CGOC_scaffold0000915	4267	356	0
CGOC_scaffold0000668	4625	356	0
CGOC_scaffold0000332	5420	356	0
CGOC_scaffold0000317	5489	356	0
CGOC_scaffold0000243	5836	356	0
CGOC_contig0051830	775	356	0
CGOC_contig0013589	1411	356	0
CGOC_contig0001373	2779	356	0
CGOC_contig0000647	3324	356	0
CGOC_contig0000383	3703	356	0
CGOC_contig0000294	3888	356	0
CGOC_contig0000228	4114	356	0
CGOC_contig0000132	4550	356	0
CGOC_contig0000022	6437	356	0
CGOC_scaffold0001544	3736	355	0
CGOC_scaffold0000358	5332	355	0
CGOC_scaffold0026800	1159	354	0
CGOC_scaffold0006397	2408	354	0
CGOC_scaffold0003608	2931	354	0
CGOC_scaffold0002983	3108	354	0
CGOC_scaffold0002470	3282	354	0
CGOC_scaffold0001326	3884	354	0
CGOC_scaffold0001179	3994	354	0
CGOC_scaffold0000570	4817	354	0
CGOC_scaffold0000567	4820	354	0
CGOC_scaffold0000199	6112	354	0
CGOC_contig0020254	1213	354	0
CGOC_contig0016148	1324	354	0
CGOC_contig0000456	3563	354	0
CGOC_contig0000072	5115	354	0
CGOC_scaffold0043382	744	353	0
CGOC_scaffold0027849	1126	353	0
CGOC_scaffold0023654	1260	353	0
CGOC_scaffold0012298	1824	353	0
CGOC_scaffold0006803	2352	353	0
CGOC_scaffold0000956	4221	353	0
CGOC_scaffold0000948	4229	353	0
CGOC_scaffold0000342	5383	353	0
CGOC_scaffold0000221	5952	353	0
CGOC_contig0000354	3752	353	0
CGOC_scaffold0029262	1082	352	0
CGOC_scaffold0026613	1164	352	0
CGOC_scaffold0020054	1401	352	0
CGOC_scaffold0004681	2697	352	0
CGOC_scaffold0003025	3093	352	0
CGOC_scaffold0002493	3274	352	0
CGOC_scaffold0001051	4117	352	0
CGOC_scaffold0000677	4607	352	0
CGOC_scaffold0000618	4710	352	0
CGOC_scaffold0000503	4966	352	0
CGOC_scaffold0000322	5464	352	0
CGOC_scaffold0000305	5531	352	0
CGOC_scaffold0000287	5606	352	0
CGOC_scaffold0000253	5788	352	0
CGOC_contig0093896	537	352	0
CGOC_contig0023401	1142	352	0
CGOC_contig0003111	2250	352	0
CGOC_contig0002319	2443	352	0
CGOC_contig0000100	4809	351	0
CGOC_scaffold0025075	1212	350	0
CGOC_scaffold0018501	1471	350	0
CGOC_scaffold0001998	3482	350	0
CGOC_scaffold0001193	3982	350	0
CGOC_scaffold0000829	4380	350	0
CGOC_scaffold0000740	4504	350	0
CGOC_scaffold0000703	4554	350	0
CGOC_scaffold0000483	4998	350	0
CGOC_scaffold0000364	5320	350	0
CGOC_scaffold0000312	5497	350	0
CGOC_scaffold0000308	5506	350	0
CGOC_scaffold0000264	5707	350	0
CGOC_scaffold0000071	7487	350	0
CGOC_contig0079870	599	350	0
CGOC_contig0070120	650	350	0
CGOC_contig0052086	773	350	0
CGOC_contig0050891	783	350	0
CGOC_contig0044861	838	350	0
CGOC_contig0038498	906	350	0
CGOC_contig0023511	1140	350	0
CGOC_contig0013930	1399	350	0
CGOC_contig0002405	2417	350	0
CGOC_contig0001746	2630	350	0
CGOC_contig0000691	3263	350	0
CGOC_contig0000445	3575	350	0
CGOC_contig0000092	4899	350	0
CGOC_contig0000037	5683	350	0
CGOC_contig0000025	6401	350	0
CGOC_scaffold0003669	2913	349	0
CGOC_scaffold0000733	4508	349	0
CGOC_contig0018457	1258	349	0
CGOC_scaffold0036541	891	348	0
CGOC_scaffold0013216	1756	348	0
CGOC_scaffold0010365	1972	348	0
CGOC_scaffold0003303	3007	348	0
CGOC_scaffold0003029	3092	348	0
CGOC_scaffold0002589	3241	348	0
CGOC_scaffold0001900	3528	348	0
CGOC_scaffold0001017	4151	348	0
CGOC_scaffold0000544	4867	348	0
CGOC_scaffold0000484	4998	348	0
CGOC_contig0076570	615	348	0
CGOC_contig0029859	1023	348	0
CGOC_contig0023416	1142	348	0
CGOC_contig0006020	1859	348	0
CGOC_contig0000860	3108	348	0
CGOC_contig0000364	3738	348	0
CGOC_scaffold0025221	1207	347	0
CGOC_scaffold0001065	4105	347	0
CGOC_scaffold0000525	4908	347	0
CGOC_scaffold0000214	6005	347	0
CGOC_scaffold0020771	1371	346	0
CGOC_scaffold0012163	1834	346	0
CGOC_scaffold0006354	2415	346	0
CGOC_scaffold0004755	2683	346	0
CGOC_scaffold0001876	3541	346	0
CGOC_scaffold0001464	3791	346	0
CGOC_scaffold0001052	4114	346	0
CGOC_scaffold0000986	4187	346	0
CGOC_scaffold0000950	4226	346	0
CGOC_scaffold0000741	4503	346	0
CGOC_scaffold0000577	4796	346	0
CGOC_scaffold0000495	4980	346	0
CGOC_contig0102434	506	346	0
CGOC_contig0032191	988	346	0
CGOC_contig0026222	1085	346	0
CGOC_contig0011175	1516	346	0
CGOC_contig0005937	1869	346	0
CGOC_contig0000464	3556	346	0
CGOC_contig0000178	4322	346	0
CGOC_contig0000096	4838	346	0
CGOC_contig0000070	5132	346	0
CGOC_contig0000023	6433	346	0
CGOC_scaffold0037082	878	345	0
CGOC_scaffold0004012	2834	345	0
CGOC_scaffold0000595	4760	345	0
CGOC_scaffold0016780	1554	344	0
CGOC_scaffold0013935	1709	344	0
CGOC_scaffold0002976	3110	344	0
CGOC_scaffold0002496	3274	344	0
CGOC_scaffold0002308	3344	344	0
CGOC_scaffold0002065	3450	344	0
CGOC_scaffold0001182	3994	344	0
CGOC_scaffold0000809	4399	344	0
CGOC_scaffold0000732	4511	344	0
CGOC_scaffold0000585	4786	344	0
CGOC_scaffold0000560	4840	344	0
CGOC_scaffold0000449	5075	344	0
CGOC_scaffold0000427	5134	344	0
CGOC_scaffold0000426	5138	344	0
CGOC_scaffold0000316	5492	344	0
CGOC_scaffold0000201	6103	344	0
CGOC_contig0012928	1439	344	0
CGOC_contig0001152	2900	344	0
CGOC_contig0000330	3810	344	0
CGOC_contig0000283	3908	344	0
CGOC_contig0000134	4538	344	0
CGOC_contig0000130	4556	344	0
CGOC_scaffold0020981	1362	343	0
CGOC_scaffold0002021	3471	343	0
CGOC_scaffold0000908	4281	343	0
CGOC_scaffold0000338	5395	343	0
CGOC_scaffold0036962	881	342	0
CGOC_scaffold0031569	1017	342	0
CGOC_scaffold0005871	2486	342	0
CGOC_scaffold0003953	2851	342	0
CGOC_scaffold0002066	3449	342	0
CGOC_scaffold0001441	3809	342	0
CGOC_scaffold0001350	3871	342	0
CGOC_scaffold0001277	3919	342	0
CGOC_scaffold0001132	4036	342	0
CGOC_scaffold0000781	4439	342	0
CGOC_scaffold0000355	5336	342	0
CGOC_scaffold0000351	5347	342	0
CGOC_scaffold0000331	5421	342	0
CGOC_scaffold0000108	6943	342	0
CGOC_contig0077470	611	342	0
CGOC_contig0009318	1617	342	0
CGOC_contig0001347	2792	342	0
CGOC_contig0000682	3272	342	0
CGOC_contig0000145	4464	342	0
CGOC_contig0000119	4608	342	0
CGOC_contig0000086	4970	342	0
CGOC_scaffold0000752	4492	341	0
CGOC_scaffold0013110	1764	340	0
CGOC_scaffold0012356	1819	340	0
CGOC_scaffold0003525	2953	340	0
CGOC_scaffold0003057	3081	340	0
CGOC_scaffold0001973	3495	340	0
CGOC_scaffold0001330	3882	340	0
CGOC_scaffold0001269	3925	340	0
CGOC_scaffold0000922	4259	340	0
CGOC_scaffold0000903	4287	340	0
CGOC_scaffold0000623	4704	340	0
CGOC_scaffold0000534	4888	340	0
CGOC_scaffold0000475	5005	340	0
CGOC_scaffold0000419	5155	340	0
CGOC_scaffold0000326	5434	340	0
CGOC_scaffold0000301	5538	340	0
CGOC_scaffold0000207	6040	340	0
CGOC_scaffold0000102	7003	340	0
CGOC_contig0045595	831	340	0
CGOC_contig0012717	1449	340	0
CGOC_contig0004225	2065	340	0
CGOC_contig0002703	2343	340	0
CGOC_contig0000396	3680	340	0
CGOC_contig0000026	6353	340	0
CGOC_scaffold0000146	6494	339	0
CGOC_contig0068693	659	339	0
CGOC_contig0016116	1325	339	0
CGOC_scaffold0024158	1243	338	0
CGOC_scaffold0002654	3216	338	0
CGOC_scaffold0002596	3238	338	0
CGOC_scaffold0002310	3343	338	0
CGOC_scaffold0001467	3789	338	0
CGOC_scaffold0001458	3797	338	0
CGOC_scaffold0001424	3821	338	0
CGOC_scaffold0000963	4214	338	0
CGOC_scaffold0000557	4844	338	0
CGOC_scaffold0000550	4855	338	0
CGOC_contig0103093	504	338	0
CGOC_contig0045862	829	338	0
CGOC_contig0044806	839	338	0
CGOC_contig0005037	1963	338	0
CGOC_contig0000575	3410	338	0
CGOC_contig0000574	3411	338	0
CGOC_contig0000546	3434	338	0
CGOC_contig0000340	3783	338	0
CGOC_contig0000267	3948	338	0
CGOC_contig0000210	4194	338	0
CGOC_contig0000089	4920	338	0
CGOC_contig0000083	5007	338	0
CGOC_contig0000032	6017	338	0
CGOC_contig0000031	6032	338	0
CGOC_scaffold0043898	734	337	0
CGOC_scaffold0001501	3762	337	0
CGOC_scaffold0000849	4357	337	0
CGOC_scaffold0000330	5421	337	0
CGOC_contig0000209	4196	337	0
CGOC_scaffold0040611	802	336	0
CGOC_scaffold0035731	910	336	0
CGOC_scaffold0009270	2072	336	0
CGOC_scaffold0006653	2373	336	0
CGOC_scaffold0002691	3204	336	0
CGOC_scaffold0002345	3331	336	0
CGOC_scaffold0002210	3386	336	0
CGOC_scaffold0001567	3719	336	0
CGOC_scaffold0001312	3893	336	0
CGOC_scaffold0001019	4150	336	0
CGOC_scaffold0000469	5021	336	0
CGOC_scaffold0000406	5182	336	0
CGOC_scaffold0000252	5796	336	0
CGOC_contig0100772	512	336	0
CGOC_contig0073741	630	336	0
CGOC_contig0035254	945	336	0
CGOC_contig0030151	1019	336	0
CGOC_contig0005240	1941	336	0
CGOC_contig0003879	2116	336	0
CGOC_contig0002078	2515	336	0
CGOC_contig0000839	3124	336	0
CGOC_contig0000539	3443	336	0
CGOC_scaffold0023020	1283	335	0
CGOC_scaffold0006100	2453	335	0
CGOC_scaffold0000049	8163	335	0
CGOC_contig0000514	3474	335	0
CGOC_scaffold0007952	2211	334	0
CGOC_scaffold0004884	2658	334	0
CGOC_scaffold0002584	3242	334	0
CGOC_scaffold0002472	3281	334	0
CGOC_scaffold0000944	4234	334	0
CGOC_scaffold0000861	4335	334	0
CGOC_scaffold0000673	4613	334	0
CGOC_scaffold0000318	5487	334	0
CGOC_contig0056220	741	334	0
CGOC_contig0041298	875	334	0
CGOC_contig0017271	1293	334	0
CGOC_contig0002864	2304	334	0
CGOC_contig0001977	2546	334	0
CGOC_contig0000928	3052	334	0
CGOC_contig0000785	3178	334	0
CGOC_contig0000582	3400	334	0
CGOC_contig0000521	3464	334	0
CGOC_contig0000067	5175	334	0
CGOC_scaffold0001166	4006	333	0
CGOC_scaffold0000376	5282	333	0
CGOC_scaffold0000281	5637	333	0
CGOC_scaffold0030561	1044	332	0
CGOC_scaffold0030383	1050	332	0
CGOC_scaffold0023948	1251	332	0
CGOC_scaffold0013534	1736	332	0
CGOC_scaffold0008752	2126	332	0
CGOC_scaffold0006322	2419	332	0
CGOC_scaffold0004235	2788	332	0
CGOC_scaffold0003643	2921	332	0
CGOC_scaffold0003365	2992	332	0
CGOC_scaffold0003090	3069	332	0
CGOC_scaffold0002724	3192	332	0
CGOC_scaffold0002696	3200	332	0
CGOC_scaffold0001499	3765	332	0
CGOC_scaffold0000720	4527	332	0
CGOC_scaffold0000653	4667	332	0
CGOC_scaffold0000549	4855	332	0
CGOC_scaffold0000441	5092	332	0
CGOC_scaffold0000388	5241	332	0
CGOC_scaffold0000258	5764	332	0
CGOC_scaffold0000224	5932	332	0
CGOC_scaffold0000126	6718	332	0
CGOC_scaffold0000047	8187	332	0
CGOC_contig0089909	553	332	0
CGOC_contig0042413	863	332	0
CGOC_contig0029303	1032	332	0
CGOC_contig0000494	3509	332	0
CGOC_scaffold0004301	2778	331	0
CGOC_contig0007330	1752	331	0
CGOC_scaffold0049868	555	330	0
CGOC_scaffold0019661	1418	330	0
CGOC_scaffold0009896	2017	330	0
CGOC_scaffold0008514	2149	330	0
CGOC_scaffold0003044	3086	330	0
CGOC_scaffold0001079	4092	330	0
CGOC_scaffold0000905	4284	330	0
CGOC_scaffold0000894	4293	330	0
CGOC_scaffold0000459	5049	330	0
CGOC_scaffold0000380	5257	330	0
CGOC_scaffold0000323	5457	330	0
CGOC_scaffold0000211	6014	330	0
CGOC_scaffold0000190	6144	330	0
CGOC_contig0080592	595	330	0
CGOC_contig0046903	819	330	0
CGOC_contig0042251	865	330	0
CGOC_contig0000814	3149	330	0
CGOC_contig0000266	3956	330	0
CGOC_contig0000149	4447	330	0
CGOC_scaffold0001534	3740	329	0
CGOC_scaffold0010734	1944	328	0
CGOC_scaffold0002684	3206	328	0
CGOC_scaffold0001255	3934	328	0
CGOC_scaffold0001130	4037	328	0
CGOC_scaffold0000731	4515	328	0
CGOC_scaffold0000719	4527	328	0
CGOC_scaffold0000528	4903	328	0
CGOC_scaffold0000268	5688	328	0
CGOC_scaffold0000238	5865	328	0
CGOC_scaffold0000213	6006	328	0
CGOC_scaffold0000099	7038	328	0
CGOC_contig0098135	521	328	0
CGOC_contig0055815	744	328	0
CGOC_contig0049791	792	328	0
CGOC_contig0030224	1018	328	0
CGOC_contig0000951	3040	328	0
CGOC_contig0000435	3600	328	0
CGOC_contig0000112	4676	328	0
CGOC_contig0000088	4949	328	0
CGOC_contig0000049	5485	328	0
CGOC_contig0000048	5491	328	0
CGOC_scaffold0032366	995	327	0
CGOC_scaffold0010145	1993	327	0
CGOC_scaffold0001921	3519	327	0
CGOC_scaffold0000353	5341	327	0
CGOC_scaffold0000200	6109	327	0
CGOC_scaffold0007641	2247	326	0
CGOC_scaffold0005930	2478	326	0
CGOC_scaffold0002921	3129	326	0
CGOC_scaffold0002892	3139	326	0
CGOC_scaffold0002880	3144	326	0
CGOC_scaffold0002355	3327	326	0
CGOC_scaffold0002095	3435	326	0
CGOC_scaffold0002014	3472	326	0
CGOC_scaffold0001654	3665	326	0
CGOC_scaffold0001493	3769	326	0
CGOC_scaffold0001066	4105	326	0
CGOC_scaffold0000768	4460	326	0
CGOC_scaffold0000461	5044	326	0
CGOC_contig0087707	563	326	0
CGOC_contig0071118	645	326	0
CGOC_contig0025680	1095	326	0
CGOC_contig0015187	1357	326	0
CGOC_contig0015067	1360	326	0
CGOC_contig0004867	1983	326	0
CGOC_contig0001809	2604	326	0
CGOC_contig0000038	5642	326	0
CGOC_contig0000019	6554	326	0
CGOC_scaffold0027545	1135	325	0
CGOC_scaffold0006152	2447	325	0
CGOC_scaffold0001230	3953	325	0
CGOC_scaffold0000737	4506	325	0
CGOC_scaffold0000652	4672	325	0
CGOC_scaffold0000489	4994	325	0
CGOC_scaffold0008046	2200	324	0
CGOC_scaffold0003263	3019	324	0
CGOC_scaffold0002942	3116	324	0
CGOC_scaffold0002452	3289	324	0
CGOC_scaffold0002200	3390	324	0
CGOC_scaffold0002159	3412	324	0
CGOC_scaffold0002034	3464	324	0
CGOC_scaffold0001966	3497	324	0
CGOC_scaffold0001774	3596	324	0
CGOC_scaffold0001428	3819	324	0
CGOC_scaffold0001001	4171	324	0
CGOC_scaffold0000917	4266	324	0
CGOC_scaffold0000689	4585	324	0
CGOC_scaffold0000343	5382	324	0
CGOC_scaffold0000222	5948	324	0
CGOC_scaffold0000189	6150	324	0
CGOC_contig0102553	505	324	0
CGOC_contig0007026	1776	324	0
CGOC_contig0006029	1858	324	0
CGOC_contig0003604	2161	324	0
CGOC_contig0000507	3483	324	0
CGOC_contig0000201	4229	324	0
CGOC_contig0000180	4310	324	0
CGOC_contig0000115	4630	324	0
CGOC_scaffold0009099	2089	323	0
CGOC_scaffold0000839	4371	323	0
CGOC_scaffold0000271	5682	323	0
CGOC_scaffold0031832	1010	322	0
CGOC_scaffold0003060	3080	322	0
CGOC_scaffold0002926	3126	322	0
CGOC_scaffold0002756	3179	322	0
CGOC_scaffold0001592	3703	322	0
CGOC_scaffold0001094	4079	322	0
CGOC_scaffold0000991	4183	322	0
CGOC_scaffold0000941	4237	322	0
CGOC_scaffold0000564	4834	322	0
CGOC_scaffold0000482	4999	322	0
CGOC_contig0085263	574	322	0
CGOC_contig0043343	853	322	0
CGOC_contig0036497	929	322	0
CGOC_contig0002691	2345	322	0
CGOC_contig0002162	2490	322	0
CGOC_contig0001171	2891	322	0
CGOC_contig0001028	2979	322	0
CGOC_contig0000967	3031	322	0
CGOC_contig0000236	4087	322	0
CGOC_scaffold0004017	2833	321	0
CGOC_scaffold0002333	3335	321	0
CGOC_scaffold0001246	3941	321	0
CGOC_scaffold0005340	2578	320	0
CGOC_scaffold0003066	3078	320	0
CGOC_scaffold0002659	3214	320	0
CGOC_scaffold0002570	3247	320	0
CGOC_scaffold0001866	3547	320	0
CGOC_scaffold0001847	3552	320	0
CGOC_scaffold0001617	3687	320	0
CGOC_scaffold0001356	3868	320	0
CGOC_scaffold0001040	4124	320	0
CGOC_scaffold0000919	4265	320	0
CGOC_scaffold0000697	4563	320	0
CGOC_scaffold0000467	5024	320	0
CGOC_scaffold0000320	5475	320	0
CGOC_scaffold0000232	5895	320	0
CGOC_scaffold0000220	5964	320	0
CGOC_contig0059858	715	320	0
CGOC_contig0006355	1828	320	0
CGOC_contig0002179	2485	320	0
CGOC_contig0000741	3209	320	0
CGOC_contig0000698	3258	320	0
CGOC_contig0000640	3330	320	0
CGOC_contig0000474	3536	320	0
CGOC_contig0000290	3894	320	0
CGOC_contig0000082	5021	320	0
CGOC_contig0000034	5874	320	0
CGOC_scaffold0034453	942	319	0
CGOC_scaffold0000736	4506	319	0
CGOC_scaffold0000328	5428	319	0
CGOC_scaffold0000266	5697	319	0
CGOC_scaffold0000059	7866	319	0
CGOC_scaffold0025086	1212	318	0
CGOC_scaffold0011482	1887	318	0
CGOC_scaffold0008447	2156	318	0
CGOC_scaffold0005354	2575	318	0
CGOC_scaffold0003567	2943	318	0
CGOC_scaffold0003468	2966	318	0
CGOC_scaffold0003308	3006	318	0
CGOC_scaffold0001747	3614	318	0
CGOC_scaffold0001664	3656	318	0
CGOC_scaffold0001310	3895	318	0
CGOC_scaffold0001260	3929	318	0
CGOC_scaffold0001226	3957	318	0
CGOC_scaffold0001131	4036	318	0
CGOC_scaffold0001067	4104	318	0
CGOC_scaffold0000635	4694	318	0
CGOC_scaffold0000421	5152	318	0
CGOC_scaffold0000400	5217	318	0
CGOC_scaffold0000335	5406	318	0
CGOC_scaffold0000262	5730	318	0
CGOC_contig0094910	533	318	0
CGOC_contig0090726	550	318	0
CGOC_contig0061860	701	318	0
CGOC_contig0001470	2738	318	0
CGOC_contig0000641	3328	318	0
CGOC_contig0000074	5097	318	0
CGOC_scaffold0024937	1217	317	0
CGOC_scaffold0002215	3383	317	0
CGOC_scaffold0001286	3912	317	0
CGOC_scaffold0000297	5547	317	0
CGOC_contig0045087	836	317	0
CGOC_scaffold0045552	701	316	0
CGOC_scaffold0038123	855	316	0
CGOC_scaffold0035734	910	316	0
CGOC_scaffold0011273	1903	316	0
CGOC_scaffold0004897	2656	316	0
CGOC_scaffold0004478	2739	316	0
CGOC_scaffold0002230	3377	316	0
CGOC_scaffold0002183	3399	316	0
CGOC_scaffold0001899	3528	316	0
CGOC_scaffold0001853	3551	316	0
CGOC_scaffold0001640	3676	316	0
CGOC_scaffold0001540	3738	316	0
CGOC_scaffold0001375	3855	316	0
CGOC_scaffold0001256	3932	316	0
CGOC_scaffold0001184	3993	316	0
CGOC_scaffold0001125	4044	316	0
CGOC_scaffold0001095	4073	316	0
CGOC_scaffold0000694	4579	316	0
CGOC_scaffold0000582	4791	316	0
CGOC_scaffold0000512	4948	316	0
CGOC_scaffold0000490	4988	316	0
CGOC_scaffold0000204	6088	316	0
CGOC_scaffold0000193	6142	316	0
CGOC_contig0038383	907	316	0
CGOC_contig0007708	1723	316	0
CGOC_contig0001579	2698	316	0
CGOC_contig0001524	2720	316	0
CGOC_contig0000822	3142	316	0
CGOC_contig0000487	3518	316	0
CGOC_contig0000432	3604	316	0
CGOC_contig0000314	3843	316	0
CGOC_contig0000243	4054	316	0
CGOC_contig0000108	4716	316	0
CGOC_scaffold0007451	2268	315	0
CGOC_scaffold0000571	4816	315	0
CGOC_scaffold0000346	5364	315	0
CGOC_contig0042880	858	315	0
CGOC_scaffold0028426	1108	314	0
CGOC_scaffold0012301	1824	314	0
CGOC_scaffold0009875	2019	314	0
CGOC_scaffold0005028	2630	314	0
CGOC_scaffold0004343	2770	314	0
CGOC_scaffold0004056	2826	314	0
CGOC_scaffold0003335	3000	314	0
CGOC_scaffold0003226	3029	314	0
CGOC_scaffold0003146	3050	314	0
CGOC_scaffold0002359	3325	314	0
CGOC_scaffold0002122	3427	314	0
CGOC_scaffold0001939	3511	314	0
CGOC_scaffold0001922	3519	314	0
CGOC_scaffold0001631	3683	314	0
CGOC_scaffold0001143	4024	314	0
CGOC_scaffold0001083	4088	314	0
CGOC_scaffold0000904	4285	314	0
CGOC_scaffold0000765	4469	314	0
CGOC_scaffold0000714	4537	314	0
CGOC_scaffold0000447	5075	314	0
CGOC_scaffold0000254	5782	314	0
CGOC_scaffold0000247	5826	314	0
CGOC_scaffold0000242	5839	314	0
CGOC_contig0101372	510	314	0
CGOC_contig0046234	825	314	0
CGOC_contig0019103	1242	314	0
CGOC_contig0007184	1763	314	0
CGOC_contig0005050	1962	314	0
CGOC_contig0001296	2822	314	0
CGOC_contig0001186	2881	314	0
CGOC_contig0000919	3063	314	0
CGOC_contig0000650	3317	314	0
CGOC_contig0000204	4220	314	0
CGOC_contig0000144	4466	314	0
CGOC_scaffold0006587	2382	313	0
CGOC_scaffold0000764	4470	313	0
CGOC_scaffold0000610	4737	313	0
CGOC_contig0005129	1953	313	0
CGOC_contig0000841	3122	313	0
CGOC_contig0000197	4237	313	0
CGOC_contig0000017	6569	313	0
CGOC_scaffold0022130	1318	312	0
CGOC_scaffold0015973	1595	312	0
CGOC_scaffold0007494	2262	312	0
CGOC_scaffold0004847	2665	312	0
CGOC_scaffold0002700	3199	312	0
CGOC_scaffold0001080	4091	312	0
CGOC_scaffold0000990	4184	312	0
CGOC_scaffold0000529	4893	312	0
CGOC_scaffold0000416	5162	312	0
CGOC_contig0012550	1455	312	0
CGOC_contig0005633	1898	312	0
CGOC_contig0002854	2306	312	0
CGOC_contig0001695	2650	312	0
CGOC_contig0001557	2704	312	0
CGOC_contig0001257	2840	312	0
CGOC_contig0000390	3688	312	0
CGOC_contig0000356	3747	312	0
CGOC_contig0000256	4014	312	0
CGOC_contig0000248	4042	312	0
CGOC_scaffold0016892	1549	311	0
CGOC_scaffold0001738	3618	311	0
CGOC_scaffold0045675	699	310	0
CGOC_scaffold0007881	2220	310	0
CGOC_scaffold0004820	2671	310	0
CGOC_scaffold0004159	2802	310	0
CGOC_scaffold0001746	3614	310	0
CGOC_scaffold0001245	3941	310	0
CGOC_scaffold0001197	3978	310	0
CGOC_scaffold0000742	4503	310	0
CGOC_scaffold0000569	4818	310	0
CGOC_scaffold0000195	6122	310	0
CGOC_contig0067402	666	310	0
CGOC_contig0062064	699	310	0
CGOC_contig0038704	903	310	0
CGOC_contig0015832	1334	310	0
CGOC_contig0007192	1763	310	0
CGOC_contig0005958	1867	310	0
CGOC_contig0002723	2339	310	0
CGOC_contig0002682	2349	310	0
CGOC_contig0001743	2631	310	0
CGOC_contig0001567	2701	310	0
CGOC_contig0001245	2848	310	0
CGOC_contig0000773	3188	310	0
CGOC_contig0000727	3225	310	0
CGOC_contig0000535	3446	310	0
CGOC_contig0000472	3540	310	0
CGOC_contig0000405	3660	310	0
CGOC_contig0000301	3869	310	0
CGOC_contig0000265	3959	310	0
CGOC_contig0000239	4067	310	0
CGOC_contig0000099	4816	310	0
CGOC_scaffold0000988	4186	309	0
CGOC_contig0000215	4179	309	0
CGOC_scaffold0030026	1060	308	0
CGOC_scaffold0008462	2154	308	0
CGOC_scaffold0008313	2170	308	0
CGOC_scaffold0006242	2433	308	0
CGOC_scaffold0004423	2751	308	0
CGOC_scaffold0004124	2809	308	0
CGOC_scaffold0003877	2868	308	0
CGOC_scaffold0003751	2898	308	0
CGOC_scaffold0003619	2929	308	0
CGOC_scaffold0001259	3930	308	0
CGOC_scaffold0000848	4359	308	0
CGOC_scaffold0000586	4783	308	0
CGOC_scaffold0000541	4871	308	0
CGOC_scaffold0000407	5179	308	0
CGOC_scaffold0000311	5501	308	0
CGOC_contig0034564	954	308	0
CGOC_contig0006006	1860	308	0
CGOC_contig0005772	1886	308	0
CGOC_contig0002168	2488	308	0
CGOC_contig0000936	3048	308	0
CGOC_contig0000410	3655	308	0
CGOC_contig0000393	3685	308	0
CGOC_scaffold0005558	2537	307	0
CGOC_scaffold0000098	7064	307	0
CGOC_contig0000723	3231	307	0
CGOC_scaffold0009469	2054	306	0
CGOC_scaffold0007593	2252	306	0
CGOC_scaffold0003349	2997	306	0
CGOC_scaffold0002445	3291	306	0
CGOC_scaffold0002395	3311	306	0
CGOC_scaffold0002260	3363	306	0
CGOC_scaffold0002106	3431	306	0
CGOC_scaffold0002088	3438	306	0
CGOC_scaffold0001926	3517	306	0
CGOC_scaffold0001453	3800	306	0
CGOC_scaffold0001254	3934	306	0
CGOC_scaffold0001118	4051	306	0
CGOC_scaffold0001058	4108	306	0
CGOC_scaffold0001023	4145	306	0
CGOC_scaffold0000912	4273	306	0
CGOC_scaffold0000874	4319	306	0
CGOC_scaffold0000760	4479	306	0
CGOC_scaffold0000588	4780	306	0
CGOC_scaffold0000548	4856	306	0
CGOC_scaffold0000496	4977	306	0
CGOC_scaffold0000457	5057	306	0
CGOC_scaffold0000392	5223	306	0
CGOC_scaffold0000377	5278	306	0
CGOC_scaffold0000245	5831	306	0
CGOC_contig0100870	511	306	0
CGOC_contig0089655	554	306	0
CGOC_contig0063657	690	306	0
CGOC_contig0029234	1033	306	0
CGOC_contig0002817	2315	306	0
CGOC_contig0000807	3159	306	0
CGOC_contig0000388	3691	306	0
CGOC_contig0000348	3765	306	0
CGOC_contig0000136	4515	306	0
CGOC_contig0000103	4767	306	0
CGOC_scaffold0001261	3929	305	0
CGOC_scaffold0001158	4012	305	0
CGOC_scaffold0000602	4749	305	0
CGOC_scaffold0036848	884	304	0
CGOC_scaffold0018154	1487	304	0
CGOC_scaffold0008468	2154	304	0
CGOC_scaffold0007846	2224	304	0
CGOC_scaffold0006938	2335	304	0
CGOC_scaffold0006751	2359	304	0
CGOC_scaffold0004718	2689	304	0
CGOC_scaffold0004495	2735	304	0
CGOC_scaffold0004157	2803	304	0
CGOC_scaffold0003470	2966	304	0
CGOC_scaffold0003072	3077	304	0
CGOC_scaffold0002603	3235	304	0
CGOC_scaffold0002180	3401	304	0
CGOC_scaffold0001766	3599	304	0
CGOC_scaffold0001546	3733	304	0
CGOC_scaffold0001198	3977	304	0
CGOC_scaffold0001044	4122	304	0
CGOC_scaffold0001033	4131	304	0
CGOC_scaffold0001024	4145	304	0
CGOC_scaffold0000920	4265	304	0
CGOC_scaffold0000803	4404	304	0
CGOC_scaffold0000773	4451	304	0
CGOC_scaffold0000606	4745	304	0
CGOC_scaffold0000572	4815	304	0
CGOC_scaffold0000417	5158	304	0
CGOC_scaffold0000412	5165	304	0
CGOC_scaffold0000403	5198	304	0
CGOC_scaffold0000393	5223	304	0
CGOC_scaffold0000352	5341	304	0
CGOC_scaffold0000173	6225	304	0
CGOC_scaffold0000083	7226	304	0
CGOC_contig0008978	1637	304	0
CGOC_contig0003491	2182	304	0
CGOC_contig0003135	2243	304	0
CGOC_contig0002670	2352	304	0
CGOC_contig0002184	2484	304	0
CGOC_contig0000895	3080	304	0
CGOC_contig0000302	3867	304	0
CGOC_contig0000186	4279	304	0
CGOC_contig0000030	6062	304	0
CGOC_scaffold0001903	3527	303	0
CGOC_scaffold0001806	3575	303	0
CGOC_scaffold0020921	1365	302	0
CGOC_scaffold0008073	2197	302	0
CGOC_scaffold0006471	2397	302	0
CGOC_scaffold0006030	2462	302	0
CGOC_scaffold0005460	2555	302	0
CGOC_scaffold0005187	2602	302	0
CGOC_scaffold0005078	2621	302	0
CGOC_scaffold0005077	2621	302	0
CGOC_scaffold0003856	2873	302	0
CGOC_scaffold0003688	2909	302	0
CGOC_scaffold0003564	2943	302	0
CGOC_scaffold0003505	2957	302	0
CGOC_scaffold0003215	3032	302	0
CGOC_scaffold0002781	3170	302	0
CGOC_scaffold0002577	3244	302	0
CGOC_scaffold0002319	3340	302	0
CGOC_scaffold0001930	3515	302	0
CGOC_scaffold0001863	3548	302	0
CGOC_scaffold0001758	3609	302	0
CGOC_scaffold0001678	3648	302	0
CGOC_scaffold0001642	3673	302	0
CGOC_scaffold0001594	3702	302	0
CGOC_scaffold0001489	3772	302	0
CGOC_scaffold0001242	3942	302	0
CGOC_scaffold0001128	4039	302	0
CGOC_scaffold0001119	4051	302	0
CGOC_scaffold0001114	4054	302	0
CGOC_scaffold0001100	4066	302	0
CGOC_scaffold0001039	4125	302	0
CGOC_scaffold0000858	4338	302	0
CGOC_scaffold0000669	4617	302	0
CGOC_scaffold0000647	4678	302	0
CGOC_scaffold0000366	5317	302	0
CGOC_scaffold0000277	5640	302	0
CGOC_scaffold0000256	5772	302	0
CGOC_scaffold0000197	6115	302	0
CGOC_contig0002356	2432	302	0
CGOC_contig0001410	2763	302	0
CGOC_contig0000917	3063	302	0
CGOC_contig0000752	3203	302	0
CGOC_contig0000249	4039	302	0
CGOC_contig0000066	5187	302	0
CGOC_scaffold0009091	2089	301	0
CGOC_scaffold0002807	3162	301	0
CGOC_scaffold0002182	3399	301	0
CGOC_scaffold0000739	4505	301	0
CGOC_scaffold0000645	4680	301	0
CGOC_scaffold0000615	4719	301	0
CGOC_contig0000059	5288	301	0
CGOC_scaffold0044034	732	300	0
CGOC_scaffold0003948	2852	300	0
CGOC_scaffold0003344	2997	300	0
CGOC_scaffold0003321	3002	300	0
CGOC_scaffold0002750	3182	300	0
CGOC_scaffold0002049	3458	300	0
CGOC_scaffold0001619	3687	300	0
CGOC_scaffold0001539	3738	300	0
CGOC_scaffold0001396	3843	300	0
CGOC_scaffold0001105	4062	300	0
CGOC_scaffold0000942	4237	300	0
CGOC_scaffold0000918	4265	300	0
CGOC_scaffold0000761	4479	300	0
CGOC_scaffold0000725	4521	300	0
CGOC_scaffold0000536	4884	300	0
CGOC_scaffold0000458	5052	300	0
CGOC_contig0098934	518	300	0
CGOC_contig0062511	696	300	0
CGOC_contig0023078	1149	300	0
CGOC_contig0013520	1415	300	0
CGOC_contig0003250	2225	300	0
CGOC_contig0001248	2847	300	0
CGOC_contig0000451	3569	300	0
CGOC_contig0000404	3662	300	0
CGOC_contig0000166	4372	300	0
CGOC_contig0000110	4710	300	0
CGOC_contig0000104	4754	300	0
CGOC_scaffold0038850	839	299	0
CGOC_scaffold0022681	1296	299	0
CGOC_scaffold0019614	1419	299	0
CGOC_scaffold0000436	5107	299	0
CGOC_scaffold0000292	5568	299	0
CGOC_contig0028994	1037	299	0
CGOC_scaffold0020559	1378	298	0
CGOC_scaffold0014011	1704	298	0
CGOC_scaffold0013846	1715	298	0
CGOC_scaffold0008444	2156	298	0
CGOC_scaffold0005516	2544	298	0
CGOC_scaffold0005158	2607	298	0
CGOC_scaffold0004494	2735	298	0
CGOC_scaffold0004336	2771	298	0
CGOC_scaffold0004084	2820	298	0
CGOC_scaffold0003182	3040	298	0
CGOC_scaffold0003007	3100	298	0
CGOC_scaffold0002754	3181	298	0
CGOC_scaffold0002270	3358	298	0
CGOC_scaffold0002249	3368	298	0
CGOC_scaffold0002005	3478	298	0
CGOC_scaffold0001394	3844	298	0
CGOC_scaffold0001092	4081	298	0
CGOC_scaffold0000785	4435	298	0
CGOC_scaffold0000783	4437	298	0
CGOC_scaffold0000782	4438	298	0
CGOC_scaffold0000738	4506	298	0
CGOC_scaffold0000686	4593	298	0
CGOC_scaffold0000650	4676	298	0
CGOC_scaffold0000643	4682	298	0
CGOC_scaffold0000590	4774	298	0
CGOC_scaffold0000481	4999	298	0
CGOC_scaffold0000137	6594	298	0
CGOC_contig0101087	511	298	0
CGOC_contig0006106	1850	298	0
CGOC_contig0001131	2914	298	0
CGOC_contig0000920	3061	298	0
CGOC_contig0000551	3431	298	0
CGOC_contig0000188	4275	298	0
CGOC_scaffold0002929	3125	297	0
CGOC_scaffold0000196	6120	297	0
CGOC_contig0055702	744	297	0
CGOC_contig0000325	3825	297	0
CGOC_contig0000046	5500	297	0
CGOC_scaffold0031586	1017	296	0
CGOC_scaffold0017768	1506	296	0
CGOC_scaffold0006624	2376	296	0
CGOC_scaffold0004704	2692	296	0
CGOC_scaffold0004572	2719	296	0
CGOC_scaffold0004354	2768	296	0
CGOC_scaffold0003752	2898	296	0
CGOC_scaffold0003615	2929	296	0
CGOC_scaffold0003117	3060	296	0
CGOC_scaffold0003085	3071	296	0
CGOC_scaffold0002966	3111	296	0
CGOC_scaffold0001994	3483	296	0
CGOC_scaffold0001451	3802	296	0
CGOC_scaffold0001327	3884	296	0
CGOC_scaffold0001320	3887	296	0
CGOC_scaffold0001293	3905	296	0
CGOC_scaffold0001202	3975	296	0
CGOC_scaffold0001171	4003	296	0
CGOC_scaffold0000885	4306	296	0
CGOC_scaffold0000859	4337	296	0
CGOC_scaffold0000778	4442	296	0
CGOC_scaffold0000654	4657	296	0
CGOC_scaffold0000638	4686	296	0
[truncated: 152,512 more rows]
